# Supplementary material for: Development of an analytical method for the determination of more than 300 pesticides and metabolites in the particulate and gaseous phase of ambient air
Source: Anal Bioanal Chem. 2024 Apr 1;416(12):3059–71. doi: 10.1007/s00216-024-05254-4 (PMC11045619; doi:10.1007/s00216-024-05254-4)
Supplement: Supplementary file 2 — Supplementary file2 (XLSX 105 KB) [file 216_2024_5254_MOESM2_ESM.xlsx]

## Sheet: Suppl B
	Development of an analytical method for the determination of more than 300 pesticides and metabolites in the particulate and gaseous phase of ambient air
	Freya Debler1, Juergen Gandrass1
	1Helmholtz-Zentrum Hereon, Institute for Coastal Environmental Chemistry, Organic Environmental Chemistry, Max-Planck-Str. 1, 21502 Geesthacht, freya.debler@hereon.de
	Analytical and Bioanalytical Chemistry
	Supplemental Information B

## Sheet: Table S7
	Table S7: Parameters of the instrumental analysis of the native compounds on the LC-QTOF in ESI positive ionisation
	Parameter	Instrument	Retention time / min	Ion Source	Quantifier	Qualifier 1	Qualifier 2	Internal standard		Instrumental limits / pg/µL
								GFF	PUF/XAD-2	LOD	LOQ
	3-Hydroxycarbofuran	LC-QTOF	7.868	ESI/PI	238.107	107.049	163.075	Carbofuran D3	Imidacloprid D4	0.5	1
	Abamectin	LC-QTOF	26.528	ESI/PI	895.481	896.475	305.208	Chlorpyrifos D10	Chlorpyrifos D10	0.05	50
	Acephate	LC-QTOF	3.883	ESI/PI	184.019	142.993	94.9893	Thiabendazole D6	Imidacloprid D4	0.05	0.1
	Acetamiprid	LC-QTOF	8.024	ESI/PI	223.075	225.072	224.076	Imidacloprid D4	Metalaxyl D3	0.05	0.5
	*Acetamiprid-N-desmethyl	LC-QTOF	8.502	ESI/PI	209.058	211.054	210.061	Imidacloprid D4	Imidacloprid D4	0.5	1
	Acibenzolar-S-methyl	LC-QTOF	17.413	ESI/PI	210.999	136.008	139.974	Terbuthylazine D5	Terbuthylazine D5	0.5	0.75
	*Aclonifen	LC-QTOF	20.869	ESI/PI	265.035	267.031		Tebuconazole D6	Tebuconazole D6	5	15
	Alanycarb	LC-QTOF	23.568	ESI/PI	252.068	421.115	422.114	Carbofuran D3	Carbofuran D3	0.05	0.5
	Aldicarb	LC-QTOF	10.225	ESI/PI	116.052	89.0413	213.065	Carbofuran D3	Carbofuran D3	0.05	0.5
	Aldicarb sulfone	LC-QTOF	4.695	ESI/PI	240.101	148.042	86.0595	Carbofuran D3	Carbofuran D3	0.05	0.1
	Aldicarb sulfoxide	LC-QTOF	4.337	ESI/PI	207.08	89.042	132.048	Carbofuran D3	Carbofuran D3	0.05	0.5
	Allethrin	LC-QTOF	23.841	ESI/PI	303.195	135.08	123.116	Dimethormoph D6	Dimethormoph D6	0.5	0.75
	*Ametoctradin	LC-QTOF	22.651	ESI/PI	276.217	277.219	278.222	Dimethormoph D6	Tebuconazole D6	0.1	0.5
	Ametryn	LC-QTOF	15.611	ESI/PI	228.128	229.13	186.079	Terbuthylazine D5	Terbuthylazine D5	0.05	0.5
	Aminocarb	LC-QTOF	4.11	ESI/PI	209.129	137.083	152.107	Carbofuran D3	Imidacloprid D4	0.05	0.5
	Atrazine	LC-QTOF	15.488	ESI/PI	216.1	218.096	217.102	Carbofuran D3	Terbuthylazine D5	0.05	0.5
	*Azadirachtin	LC-QTOF	15.332	ESI/PI	743.244	744.247	745.25	Imidacloprid D4	Metsulfuron-methyl D3	0.5	1
	Azoxystrobin	LC-QTOF	17.448	ESI/PI	404.124	372.098	344.103	Imidacloprid D4	Tebuconazole D6	0.05	0.1
	*Azoxystrobin-O-demethyl	LC-QTOF	16.114	ESI/PI	390.106	391.108	392.11	Imidacloprid D4	Metalaxyl D3	0.5	1
	Baycor (Bitertanol)	LC-QTOF	21.636	ESI/PI	338.186	339.189	269.151	Tebuconazole D6	Tebuconazole D6	5	5
	Benalaxyl	LC-QTOF	21.302	ESI/PI	148.112	91.0541	326.175	Carbofuran D3	Tebuconazole D6	0.1	0.5
	Bendiocarb	LC-QTOF	12.402	ESI/PI	224.091	167.055	225.094	Carbofuran D3	Metalaxyl D3	0.5	1
	Benzoximate	LC-QTOF	21.698	ESI/PI	199.015	201.012	200.017	Metalaxyl D3	Metalaxyl D3	0.05	0.1
	Bifenazate	LC-QTOF	18.833	ESI/PI	301.155	198.091	170.094	Chlorpyrifos D10	Chlorpyrifos D10	0.5	0.75
	Bixafen	LC-QTOF	20.726	ESI/PI	412.041	414.038	413.043	Chlorpyrifos D10	Dimethormoph D6	0.05	0.5
	Boscalid	LC-QTOF	18.022	ESI/PI	343.04	345.037	344.043	Terbuthylazine D5	Tebuconazole D6	0.1	0.5
	Bromuconazole	LC-QTOF	18.916 / 20.348	ESI/PI	377.959	375.961	158.975	Terbuthylazine D5	Terbuthylazine D5	0.5	0.5
	Bupirimate	LC-QTOF	19.524	ESI/PI	317.164	318.166	166.096	Tebuconazole D6	Terbuthylazine D5	0.1	0.5
	Buprofezin	LC-QTOF	23.509	ESI/PI	306.163	201.106	307.163	Tebuconazole D6	Tebuconazole D6	0.05	0.5
	Butafenacil	LC-QTOF	19.338	ESI/PI	331.007	179.984	492.111	Carbofuran D3	Terbuthylazine D5	0.1	0.5
	Butocarboxim	LC-QTOF	10.22	ESI/PI	116.053	117.055	118.047	Carbofuran D3	Terbuthylazine D5	0.05	0.5
	Butoxycarboxim	LC-QTOF	4.564	ESI/PI	223.075	106.032	166.052	Carbofuran D3	Imidacloprid D4	0.5	0.75
	Carbaryl	LC-QTOF	13.392	ESI/PI	202.086	127.054	145.065	Carbofuran D3	Terbuthylazine D5	0.05	0.5
	Carbendazim	LC-QTOF	5.923	ESI/PI	192.077	160.05	132.055	Terbuthylazine D5	Thiabendazole D6	0.05	0.05
	Carbetamide	LC-QTOF	11.46	ESI/PI	237.123	238.126	192.064	Carbofuran D3	Carbofuran D3	0.1	0.5
	Carbofuran	LC-QTOF	12.545	ESI/PI	222.113	123.044	165.091	Carbofuran D3	Carbofuran D3	10	50
	Carboxin	LC-QTOF	13.512	ESI/PI	236.074	237.077	143.016	Carbofuran D3	Carbofuran D3	0.05	0.1
	*Carfentrazone	LC-QTOF	16.12	ESI/PI	384.008	385.012		Dimethormoph D6	Tebuconazole D6	2.5	5
	Carfentrazone-ethyl	LC-QTOF	20.725	ESI/PI	412.041	414.038	345.993	Carbofuran D3	Tebuconazole D6	0.05	0.5
	Chlorantraniliprole	LC-QTOF	16.804	ESI/PI	483.976	481.978	285.918	Terbuthylazine D5	Metalaxyl D3	0.05	0.5
	*Chloridazon	LC-QTOF	8.761	ESI/PI	222.042	224.038	223.044	Thiabendazole D6	Thiabendazole D6	0.05	0.05
	Chlorimuron-ethyl	LC-QTOF	18.463	ESI/PI and NI	415.045	416.046	417.041	Chlorpyrifos D10	Chlorpyrifos D10	0.05	0.5
	Chlorotoluron	LC-QTOF	14.669	ESI/PI	213.079	140.026	215.074	Metalaxyl D3	Terbuthylazine D5	0.05	0.5
	Chloroxuron	LC-QTOF	18.94	ESI/PI	291.089	72.0434	293.085	Carbofuran D3	Terbuthylazine D5	0.05	0.5
	Clethodim	LC-QTOF	18.749 / 23.021	ESI/PI	360.139	362.137	268.135	Carbofuran D3 / Chlorpyrifos D10	Carbofuran D3	0.5	1
	Clofentezine	LC-QTOF	21.74	ESI/PI	303.02	138.009	305.014	Tebuconazole D6	Tebuconazole D6	0.05	0.5
	Clomazone	LC-QTOF	16.995	ESI/PI	240.077	125.014	127.011	Metalaxyl D3	Metalaxyl D3	0.1	1
	Clopyralid	LC-QTOF	4.408	ESI/PI and NI	191.961	193.958	195.956	Imidacloprid D4	Imidacloprid D4	5	10
	Clothianidin	LC-QTOF	7.192	ESI/PI	250.016	131.967	169.053	Imidacloprid D4	Thiabendazole D6	0.05	0.5
	*Cyantraniliprole	LC-QTOF	14.711	ESI/PI	473.007	475.005		Terbuthylazine D5	Metsulfuron-methyl D3	0.5	1
	Cyazofamid	LC-QTOF	19.88	ESI/PI	325.052	108.01	261.088	Carbofuran D3	Terbuthylazine D5	0.05	0.5
	Cycluron	LC-QTOF	15.814	ESI/PI	199.18	89.0699	69.0693	Terbuthylazine D5	Thiabendazole D6	0.05	0.5
	*Cyflufenamide	LC-QTOF	21.88	ESI/PI	413.126	414.127	415.13	Dimethormoph D6	Dimethormoph D6	1	2.5
	Cymoxanil	LC-QTOF	8.847	ESI/PI	199.083	128.046	53.0134	Metalaxyl D3	Terbuthylazine D5	0.75	5
	Cyproconazole	LC-QTOF	18.487 / 19.048	ESI/PI	292.121	293.124	70.0394	Terbuthylazine D5	Terbuthylazine D5	0.5	0.75
	Cyprodinil	LC-QTOF	19.799	ESI/PI	226.134	227.137	228.138	Dimethormoph D6	Tebuconazole D6	0.1	0.5
	*Cyprodinil metabolite CGA304075	LC-QTOF	10.84	ESI/PI	242.128	93.0553	108.073	Dimethormoph D6	Tebuconazole D6	0.1	0.5
	Cyromazine	LC-QTOF	3.544	ESI/PI	167.104	85.0509	60.0556	Terbuthylazine D5	Terbuthylazine D5	0.1	0.5
	*DEAMPY	LC-QTOF	6.141	ESI/PI	182.128	183.13	184.133	Imidacloprid D4	Carbofuran D3	0.05	0.05
	Desmedipham	LC-QTOF	16.485	ESI/PI	182.082	318.146	154.049	Carbofuran D3	Tebuconazole D6	0.05	0.5
	Dichlorvos	LC-QTOF	11.923	ESI/PI	220.953	109.004	222.949	Metsulfuron-methyl D3	Carbofuran D3	0.5	1
	Diclobutrazol	LC-QTOF	20.635	ESI/PI	328.098	330.095	70.0398	Tebuconazole D6	Terbuthylazine D5	0.05	0.5
	Diclosulam	LC-QTOF	14.395	ESI/PI	405.994	377.958	407.987	Chlorpyrifos D10	Dimethormoph D6	0.5	0.75
	Dicrotophos	LC-QTOF	6.306	ESI/PI	238.084	112.075	193.024	Imidacloprid D4	Imidacloprid D4	0.5	0.5
	Diethofencarb	LC-QTOF	17.377	ESI/PI	124.039	268.153	226.106	Carbofuran D3	Terbuthylazine D5	0.05	0.5
	Difenoconazole	LC-QTOF	22.162	ESI/PI	406.072	408.069	251.001	Tebuconazole D6	Tebuconazole D6	0.1	0.5
	Diflubenzuron	LC-QTOF	20.124	ESI/PI	311.037	141.014	158.04	Carbofuran D3	Carbofuran D3	0.1	0.75
	*Diflufenican	LC-QTOF	22.699	ESI/PI	395.078	396.08	397.083	Dimethormoph D6	Dimethormoph D6	2.5	10
	*Diflufenican AE-B107137	LC-QTOF	15.791	ESI/PI	284.05	285.053	286.055	Dimethormoph D6	Dimethormoph D6	0.5	1
	Dimethenamid-p	LC-QTOF	17.78	ESI/PI	267.082	244.056	168.081	Metalaxyl D3	Metalaxyl D3	0.05	0.5
	Dimethoate	LC-QTOF	7.964	ESI/PI	230.007	124.982	198.965	Imidacloprid D4	Thiabendazole D6	0.05	0.1
	Dimethomorph	LC-QTOF	17.688 / 18.303	ESI/PI	388.131	390.125	165.054	Dimethormoph D6 / Dimethormoph D6	Dimethomroph D6 1 / Dimethormoph D6	0.5	0.5
	Dimoxystrobin	LC-QTOF	20.443	ESI/PI	116.049	327.171	205.098	Dimethormoph D6	Tebuconazole D6	0.05	0.5
	Diniconazole	LC-QTOF	22.018	ESI/PI	326.082	328.077	327.082	Tebuconazole D6	Tebuconazole D6	0.5	0.5
	Dinotefuran	LC-QTOF	4.492	ESI/PI	203.114	129.09	114.103	Imidacloprid D4	Imidacloprid D4	0.05	0.1
	Diuron	LC-QTOF	15.838	ESI/PI	233.024	159.97	132.959	Metalaxyl D3	Terbuthylazine D5	0.05	0.1
	Doramectin	LC-QTOF	27.196	ESI/PI	921.487	922.49	923.492	Chlorpyrifos D10	Chlorpyrifos D10	5	50
	Emamectin-benzoate	LC-QTOF	23.149 / 23.796	ESI/PI	872.506	886.522	158.118	Chlorpyrifos D10	Chlorpyrifos D10 / Tebuconazole D6	5	10
	Epoxiconazole	LC-QTOF	19.763	ESI/PI	330.08	121.044	101.038	Dimethormoph D6	Tebuconazole D6	0.1	0.5
	Eprinomectin	LC-QTOF	26.142	ESI/PI	186.11	154.085	900.5	Chlorpyrifos D10	Chlorpyrifos D10	50	250
	Etaconazole	LC-QTOF	19.433	ESI/PI	328.061	158.975	204.98	Metalaxyl D3	Terbuthylazine D5	0.5	0.5
	Ethiofencarb	LC-QTOF	14.008	ESI/PI	226.09	107.049	164.069	Carbofuran D3	Carbofuran D3	0.05	0.5
	Ethiprole	LC-QTOF	17.867	ESI/PI	396.99	398.987	254.967	Dimethormoph D6	Metalaxyl D3	0.1	0.5
	Ethirimol	LC-QTOF	10.111	ESI/PI	210.16	98.0595	140.106	Metalaxyl D3	Metalaxyl D3	0.05	0.5
	Ethofumesate	LC-QTOF	17.381	ESI/PI	304.118	287.091	241.05	Terbuthylazine D5	Terbuthylazine D5	0.5	1
	Famoxadone	LC-QTOF	21.231	ESI/PI	392.161	393.164	331.142	Dimethormoph D6	Terbuthylazine D5	0.5	5
	Fenamidone	LC-QTOF	17.652	ESI/PI	312.116	92.0495	236.118	Carbofuran D3	Tebuconazole D6	0.05	0.5
	Fenarimol	LC-QTOF	19.346	ESI/PI	331.04	268.05	81.0438	Tebuconazole D6	Terbuthylazine D5	0.5	5
	Fenazaquin	LC-QTOF	25.884	ESI/PI	307.18	57.0691	308.181	Terbuthylazine D5	Terbuthylazine D5	0.05	0.5
	Fenbuconazole	LC-QTOF	19.931	ESI/PI	337.122	339.116	125.014	Tebuconazole D6	Tebuconazole D6	0.5	0.5
	Fenhexamid	LC-QTOF	19.31	ESI/PI	302.071	97.1001	143.012	Carbofuran D3	Carbofuran D3	0.5	0.75
	Fenobucarb	LC-QTOF	16.972	ESI/PI	208.133	95.0491	152.07	Carbofuran D3	Terbuthylazine D5	0.5	0.75
	Fenoxycarb	LC-QTOF	20.181	ESI/PI	302.139	116.07	88.039	Carbofuran D3	Tebuconazole D6	0.05	0.5
	*Fenpropidin	LC-QTOF	16.672	ESI/PI	274.252	275.254	276.257	Imidacloprid D4	Metalaxyl D3	0.05	0.1
	Fenpropimorph	LC-QTOF	16.959	ESI/PI	304.264	147.117	57.0697	Imidacloprid D4	Terbuthylazine D5	0.05	0.5
	Fenpyroximate	LC-QTOF	25.244	ESI/PI	422.207	135.043	366.145	Dimethormoph D6	Dimethormoph D6	0.1	0.5
	Fenuron	LC-QTOF	7.606	ESI/PI	165.102	72.0433	166.105	Carbofuran D3	Thiabendazole D6	0.05	0.5
	Fipronil	LC-QTOF	20.29	ESI/PI and NI	436.942	367.947	289.973	Tebuconazole D6	Tebuconazole D6	0.5	0.5
	*Flazasulfuron	LC-QTOF	17.12	ESI/PI	408.055	409.057	410.051	Carbofuran D3	Metsulfuron-methyl D3	1	2.5
	Flonicamid	LC-QTOF	5.482	ESI/PI	230.054	231.056	203.041	Dimethormoph D6	Thiabendazole D6	0.05	0.5
	*Florasulam	LC-QTOF	10.453	ESI/PI	360.034	361.037	129.03	Imidacloprid D4	Tebuconazole D6	0.1	0.5
	Flubendiamide	LC-QTOF	20.658	ESI/PI	407.973	408.975	273.933	Carbofuran D3	Tebuconazole D6	0.05	0.1
	Flufenacet	LC-QTOF	19.405	ESI/PI	364.074	124.054	194.096	Thiabendazole D6	Terbuthylazine D5	0.05	0.1
	Flufenoxuron	LC-QTOF	24.679	ESI/PI and NI	489.043	158.04	491.036	Metsulfuron-methyl D3	Metsulfuron-methyl D3	0.5	0.75
	*Flumioxazine	LC-QTOF	17.126	ESI/PI	355.105	356.108	327.109	Dimethormoph D6	Dimethormoph D6	10	15
	Fluometuron	LC-QTOF	14.275	ESI/PI	233.09	72.0444	160.037	Carbofuran D3	Thiabendazole D6	0.5	0.5
	Fluopicolide	LC-QTOF	18.289	ESI/PI	382.973	384.97	386.967	Tebuconazole D6	Tebuconazole D6	0.05	0.1
	*Fluopyram	LC-QTOF	19.404	ESI/PI	397.051	399.048	398.053	Dimethormoph D6	Dimethormoph D6	0.05	0.1
	*Fluopyram benzamide	LC-QTOF	7.288	ESI/PI	190.047	191.049	170.04	Dimethormoph D6	Dimethormoph D6	0.05	0.1
	Fluoxastrobin	LC-QTOF	19.262	ESI/PI	459.084	460.086	461.081	Carbofuran D3	Tebuconazole D6	0.05	0.1
	*Flupyradifurone	LC-QTOF	8.415	ESI/PI	126.009	128.007		Thiabendazole D6	Thiabendazole D6	0.05	0.1
	Fluquinconazole	LC-QTOF	19.239	ESI/PI	376.016	378.014	306.981	Tebuconazole D6	Tebuconazole D6	0.1	0.5
	Furalaxyl	LC-QTOF	17.389	ESI/PI	302.139	95.0128	242.118	Metalaxyl D3	Terbuthylazine D5	0.05	0.1
	Flusilazole	LC-QTOF	20.114	ESI/PI	316.108	317.11	165.069	Dimethormoph D6	Tebuconazole D6	0.5	0.75
	Flutolanil	LC-QTOF	18.344	ESI/PI	324.121	262.065	65.0382	Dimethormoph D6	Tebuconazole D6	0.5	0.75
	Flutriafol	LC-QTOF	15.124	ESI/PI	302.11	70.04	123.023	Tebuconazole D6	Terbuthylazine D5	0.05	0.5
	*Fluxapyroxad	LC-QTOF	18.699	ESI/PI	382.095	383.097	342.08	Dimethormoph D6	Dimethormoph D6	0.1	0.5
	*Foramsulfuron	LC-QTOF	14.723	ESI/PI	182.054	453.114	454.041	Carbofuran D3	Metsulfuron-methyl D3	0.5	1
	Forchlorfenuron	LC-QTOF	16.1	ESI/PI	248.059	93.0437	129.02	Terbuthylazine D5	Terbuthylazine D5	0.05	0.1
	Formetanate HCL	LC-QTOF	3.919	ESI/PI	222.122	165.101	223.126	Thiabendazole D6	Terbuthylazine D5	0.5	1
	Fuberidazole	LC-QTOF	7.725	ESI/PI	185.071	156.067	157.075	Imidacloprid D4	Thiabendazole D6	0.1	0.5
	Furathiocarb	LC-QTOF	23.57	ESI/PI	383.162	252.068	195.046	Carbofuran D3	Carbofuran D3	0.1	0.5
	Halauxifen-methyl	LC-QTOF	17.572	ESI/PI	345.02	347.018	346.024	Carbofuran D3	Carbofuran D3	0.05	0.5
	Halofenozide	LC-QTOF	17.797	ESI/PI	105.033	275.057	331.118	Terbuthylazine D5	Terbuthylazine D5	0.5	0.75
	*Haloxyfop-p	LC-QTOF	20.797	ESI/PI	362.036	364.033		Dimethormoph D6	Tebuconazole D6	0.5	2.5
	Hexaconazole	LC-QTOF	21.363	ESI/PI	314.08	158.975	70.0396	Tebuconazole D6	Tebuconazole D6	0.1	0.5
	Hexythiazox	LC-QTOF	24.314	ESI/PI	353.108	228.023	168.056	Dimethormoph D6	Dimethormoph D6	0.5	0.5
	Hydramethylnon	LC-QTOF	22.09	ESI/PI	495.198	323.142	496.198	Chlorpyrifos D10	Chlorpyrifos D10	0.1	0.5
	Imazalil	LC-QTOF	14.502	ESI/PI	297.056	299.053	298.059	Imidacloprid D4	Thiabendazole D6	0.05	0.5
	Imazapic	LC-QTOF	9.264	ESI/PI	276.134	163.049	86.0958	Imidacloprid D4	Thiabendazole D6	0.1	0.5
	Imazapyr	LC-QTOF	7.009	ESI/PI	262.119	131.024	263.12	Thiabendazole D6	Thiabendazole D6	0.05	0.5
	Imazaquin	LC-QTOF	13.022	ESI/PI	312.134	86.0957	69.0693	Tebuconazole D6	Thiabendazole D6	0.05	0.5
	Imazethapyr	LC-QTOF	11.531	ESI/PI	290.15	69.0693	86.0958	Chlorpyrifos D10	Carbofuran D3	0.05	0.5
	Imidacloprid	LC-QTOF	6.89	ESI/PI	256.06	209.059	84.0556	Imidacloprid D4	Imidacloprid D4	0.05	0.1
	*Imidacloprid 5-hydroxy	LC-QTOF	6.099	ESI/PI	272.052	225.051	274.049	Imidacloprid D4	Imidacloprid D4	0.1	0.5
	*Imidacloprid-desnitro	LC-QTOF	4.395	ESI/PI	211.073	213.07	212.076	Imidacloprid D4	Imidacloprid D4	0.5	0.5
	Indoxacarb-(S)	LC-QTOF	22.302	ESI/PI	528.075	550.055	203.017	Chlorpyrifos D10	Chlorpyrifos D10	0.05	0.1
	Ipconazole	LC-QTOF	22.78 / 23.474	ESI/PI	70.0399	334.167	336.163	Terbuthylazine D5	Terbuthylazine D5	0.1	0.5
	Iprovalicarb	LC-QTOF	19.286 / 19.369	ESI/PI	321.217	203.137	119.084	Carbofuran D3	Terbuthylazine D5	0.5	5
	Isoprocarb	LC-QTOF	14.849	ESI/PI	95.0489	194.118	137.095	Carbofuran D3	Terbuthylazine D5	0.5	1
	Isoproturon	LC-QTOF	15.361	ESI/PI	207.149	208.152	72.0443	Carbofuran D3	Terbuthylazine D5	0.05	0.5
	*Isoxaben	LC-QTOF	18.549	ESI/PI	165.053	333.179	334.181	Dimethormoph D6	Thiabendazole D6	0.5	1
	*Isoxaflutole	LC-QTOF	16.044	ESI/PI	250.996	360.048	361.05	Imidacloprid D4	Metalaxyl D3	0.5	1
	Ivermectin	LC-QTOF	27.804	ESI/PI	897.497	898.5	899.504	Chlorpyrifos D10	Chlorpyrifos D10	50	250
	Kresoxim-methyl	LC-QTOF	20.539	ESI/PI	314.139	222.089	315.139	Tebuconazole D6	Tebuconazole D6	0.5	0.5
	Lenacil	LC-QTOF	15.966	ESI/PI	153.064	235.143	110.059	Metsulfuron-methyl D3	Metsulfuron-methyl D3	1	5
	Linuron	LC-QTOF	17.294	ESI/PI	249.019	182.021	251.014	Carbofuran D3	Terbuthylazine D5	0.05	0.1
	Lufenuron	LC-QTOF	24.058	ESI/PI and NI	510.98	512.977	511.984	Chlorpyrifos D10	Chlorpyrifos D10	0.75	5
	Mandipropamid	LC-QTOF	18.103	ESI/PI	412.131	328.108	356.103	Imidacloprid D4	Tebuconazole D6	0.05	0.1
	Mefenacet	LC-QTOF	18.905	ESI/PI	299.085	120.081	148.076	Metalaxyl D3	Terbuthylazine D5	0.05	0.5
	Mepanipyrim	LC-QTOF	19.143	ESI/PI	224.118	225.12	77.0383	Terbuthylazine D5	Terbuthylazine D5	0.5	5
	Mepronil	LC-QTOF	18.594	ESI/PI	270.149	91.054	119.049	Terbuthylazine D5	Tebuconazole D6	0.05	0.5
	Mesotrione	LC-QTOF	9.494	ESI/PI	340.046	227.994	104.012	Imidacloprid D4	Carbofuran D3	0.5	0.75
	Metaflumizone	LC-QTOF	23.473	ESI/PI	507.125	508.128	287.077	Tebuconazole D6	Tebuconazole D6	0.5	5
	Metalaxyl	LC-QTOF	15.683	ESI/PI	280.154	220.133	192.137	Metalaxyl D3	Metalaxyl D3	0.1	1
	*Metalaxyl Metabolite CGA 62826	LC-QTOF	14.559	ESI/PI	266.137	267.139	268.142	Metalaxyl D3	Metalaxyl D3	2.5	10
	Metamitron	LC-QTOF	7.845	ESI/PI	203.092	204.094	77.0378	Terbuthylazine D5	Imidacloprid D4	0.5	5
	*Metamitron-desamino	LC-QTOF	8.448	ESI/PI	188.081	189.083	190.086	Imidacloprid D4	Terbuthylazine D5	0.05	0.1
	Metazachlor	LC-QTOF	15.733	ESI/PI	134.095	278.104	210.066	Metalaxyl D3	Metalaxyl D3	0.5	0.5
	Metconazole	LC-QTOF	21.589	ESI/PI	320.152	322.147	321.153	Dimethormoph D6	Tebuconazole D6	0.5	0.5
	Methabenzthiazuron	LC-QTOF	15.039	ESI/PI	222.07	150.024	165.048	Carbofuran D3	Terbuthylazine D5	0.05	0.5
	Methamidophos	LC-QTOF	3.532	ESI/PI	142.009	94.0038	124.981	Thiabendazole D6	Imidacloprid D4	0.05	0.05
	Methiocarb	LC-QTOF	17.529	ESI/PI	226.09	169.068	227.09	Metsulfuron-methyl D3	Terbuthylazine D5	0.05	0.1
	*Methiocarb sulfon	LC-QTOF	9.022	ESI/PI	275.104	258.078	122.071	Metsulfuron-methyl D3	Terbuthylazine D5	0.5	1
	*Methiocarb sulfoxide	LC-QTOF	7.803	ESI/PI	185.061	242.083	170.038	Metsulfuron-methyl D3	Terbuthylazine D5	0.1	0.5
	Methomyl	LC-QTOF	5.403	ESI/PI	163.054	88.0216	106.032	Carbofuran D3	Imidacloprid D4	0.5	1
	Methoprotryne	LC-QTOF	16.065	ESI/PI	272.154	274.148	170.049	Terbuthylazine D5	Thiabendazole D6	0.05	0.5
	Methoxyfenozide	LC-QTOF	18.816	ESI/PI	369.217	149.058	313.153	Terbuthylazine D5	Terbuthylazine D5	0.05	0.75
	Metobromuron	LC-QTOF	14.746	ESI/PI	259.008	148.063	169.96	Terbuthylazine D5	Terbuthylazine D5	0.05	0.5
	Metolachlor	LC-QTOF	19.978	ESI/PI	284.141	176.143	252.115	Terbuthylazine D5	Terbuthylazine D5	0.05	0.5
	*Metolachlor ethane sulfonic acid	LC-QTOF	13.686	ESI/PI	330.133	298.106	160.106	Metsulfuron-methyl D3	Metsulfuron-methyl D3	10	15
	*Metolachlor oxanilic acid	LC-QTOF	15.76	ESI/PI	280.151	248.126	281.154	Metsulfuron-methyl D3	Metsulfuron-methyl D3	0.1	1
	*Metrafenone	LC-QTOF	22.442	ESI/PI	409.061	411.059	209.079	Metsulfuron-methyl D3	Dimethormoph D6	0.5	0.5
	Metribuzin	LC-QTOF	12.343	ESI/PI	215.096	216.097	217.09	Imidacloprid D4	Terbuthylazine D5	0.05	0.5
	Metsulfuron-methyl	LC-QTOF	13.058	ESI/PI	382.082	167.055	199.048	Metsulfuron-methyl D3	Metsulfuron-methyl D3	0.1	0.5
	Mevinphos	LC-QTOF	7.785 / 9.406	ESI/PI	127.015	193.024	225.051	Thiabendazole D6	Thiabendazole D6	0.1	0.5
	Mexacarbate	LC-QTOF	7.904	ESI/PI	223.144	151.099	166.122	Carbofuran D3	Dimethormoph D6	0.05	0.5
	Monceren (Pencycuron)	LC-QTOF	22.018	ESI/PI	329.142	125.013	218.073	Dimethormoph D6	Tebuconazole D6	0.05	0.5
	Monocrotophos	LC-QTOF	5.876	ESI/PI	224.068	98.06	127.015	Imidacloprid D4	Imidacloprid D4	0.05	0.1
	Monolinuron	LC-QTOF	13.87	ESI/PI	215.058	126.01	148.063	Tebuconazole D6	Terbuthylazine D5	0.5	1
	Moxidectin	LC-QTOF	27.169	ESI/PI	639.365	640.369	498.346	Chlorpyrifos D10	Chlorpyrifos D10	0.05	0.05
	Myclobutanil	LC-QTOF	18.642	ESI/PI	289.122	291.119	70.0396	Dimethormoph D6	Tebuconazole D6	0.5	0.5
	Napropamide	LC-QTOF	19.573	ESI/PI	272.164	129.114	199.074	Metalaxyl D3	Terbuthylazine D5	0.05	0.5
	Neburon	LC-QTOF	20.587	ESI/PI	275.071	277.068	57.0696	Carbofuran D3	Terbuthylazine D5	0.05	0.1
	Nicosulfuron	LC-QTOF	25.431	ESI/PI	411.108	412.111	413.107	Chlorpyrifos D10	Chlorpyrifos D10	0.05	0.5
	Nitenpyram	LC-QTOF	4.874	ESI/PI	271.096	126.009	225.101	Carbofuran D3	Thiabendazole D6	0.05	0.5
	Novaluron	LC-QTOF	22.888	ESI/PI	158.04	493.015	141.013	Metsulfuron-methyl D3	Metsulfuron-methyl D3	0.5	5
	Nuarimol	LC-QTOF	17.437	ESI/PI	315.07	317.065	81.0439	Terbuthylazine D5	Tebuconazole D6	0.5	1
	Omethoate	LC-QTOF	4.158	ESI/PI	214.03	182.988	124.981	Thiabendazole D6	Imidacloprid D4	0.05	0.05
	*Oryzalin	LC-QTOF	20.068	ESI/PI	347.11	288.052	348.101	Dimethormoph D6	Dimethormoph D6	10	>15
	Oxadixyl	LC-QTOF	11.126	ESI/PI	279.134	219.112	132.08	Metalaxyl D3	Metalaxyl D3	0.5	1
	Oxamyl	LC-QTOF	4.779	ESI/PI	237.102	72.0444	90.055	Carbofuran D3	Carbofuran D3	0.5	0.5
	Oxyfluorfen	LC-QTOF	23.656	ESI/PI	362.036	363.039	364.033	Tebuconazole D6	Tebuconazole D6	5	15
	Paclobutrazol	LC-QTOF	18.189	ESI/PI	294.137	70.04	296.132	Tebuconazole D6	Dimethormoph D6	0.5	0.75
	Penconazole	LC-QTOF	20.684	ESI/PI	70.0397	284.07	286.067	Carbofuran D3	Tebuconazole D6	0.1	0.5
	Pendimethalin	LC-QTOF	24.822	ESI/PI	212.064	282.142	283.145	Carbofuran D3	Tebuconazole D6	2.5	5
	*Penoxsulam	LC-QTOF	14.609	ESI/PI	484.067	485.069	195.064	Metsulfuron-methyl D3	Metsulfuron-methyl D3	0.05	0.1
	Phenmedipham	LC-QTOF	16.804	ESI/PI	136.039	168.066	301.117	Carbofuran D3	Tebuconazole D6	0.05	0.5
	Phosmet	LC-QTOF	17.419	ESI/PI	160.038	318	319.001	Imidacloprid D4	Metalaxyl D3	0.05	0.5
	*Phosmet oxon	LC-QTOF	11.528	ESI/PI	160.038	302.023	133.027	Imidacloprid D4	Metalaxyl D3	0.05	0.05
	*Phoxim	LC-QTOF	21.922	ESI/PI	299.06	129.043	300.062	Carbofuran D3	Tebuconazole D6	0.5	1
	Picoxystrobin	LC-QTOF	20.236	ESI/PI	368.11	145.065	205.083	Dimethormoph D6	Tebuconazole D6	0.05	0.1
	Piperonyl-butoxide	LC-QTOF	23.987	ESI/PI	356.243	177.091	119.085	Dimethormoph D6	Dimethormoph D6	0.05	0.5
	Pirimicarb	LC-QTOF	10.211	ESI/PI	239.15	72.0431	182.127	Carbofuran D3	Thiabendazole D6	0.05	0.5
	*Pirimicarb-desmethyl	LC-QTOF	7.169	ESI/PI	72.0434	225.133	226.136	Carbofuran D3	Carbofuran D3	0.1	0.5
	Pirimiphos-methyl	LC-QTOF	22.065	ESI/PI	306.102	164.128	307.104	Carbofuran D3	Carbofuran D3	0.1	0.5
	*Pirimiphos-methyl-N-desethyl	LC-QTOF	15.023	ESI/PI	278.071	279.073	280.065	Carbofuran D3	Carbofuran D3	0.5	1
	Prochloraz	LC-QTOF	21.308	ESI/PI	376.038	307.999	70.0283	Carbofuran D3	Tebuconazole D6	0.05	0.1
	*Prochloraz BTS 44595	LC-QTOF	21.77	ESI/PI	325.025	327.022	329.018	Carbofuran D3	Tebuconazole D6	0.05	0.1
	*Prochloraz BTS 44596	LC-QTOF	21.638	ESI/PI	353.019	355.016	357.012	Carbofuran D3	Tebuconazole D6	0.5	1
	Promecarb	LC-QTOF	17.862	ESI/PI	208.133	109.065	151.112	Carbofuran D3	Terbuthylazine D5	0.5	0.75
	Prometryn	LC-QTOF	17.938	ESI/PI	242.143	200.094	158.049	Dimethormoph D6	Terbuthylazine D5	0.05	0.5
	Propamocarb	LC-QTOF	4.218	ESI/PI	189.16	102.055	144.101	Thiabendazole D6	Thiabendazole D6	0.05	0.5
	Propaquizafop	LC-QTOF	23.712	ESI/PI	444.132	446.13	70.0646	Carbofuran D3	Carbofuran D3	0.05	0.1
	Propargite	LC-QTOF	24.715	ESI/PI	368.189	175.112	231.173	Chlorpyrifos D10	Chlorpyrifos D10	0.05	0.5
	Propham	LC-QTOF	14.812	ESI/PI	138.054	120.043	180.1	Metalaxyl D3	Metalaxyl D3	0.5	5
	Propiconazole	LC-QTOF	21.126	ESI/PI	342.077	344.072	69.0693	Carbofuran D3	Tebuconazole D6	0.05	0.5
	Propoxur	LC-QTOF	12.259	ESI/PI	210.113	65.0386	111.044	Carbofuran D3	Terbuthylazine D5	0.1	0.5
	Propyzamide	LC-QTOF	18.878	ESI/PI	256.027	258.024	189.98	Dimethormoph D6	Dimethormoph D6	0.5	2.5
	*Prosulfocarb	LC-QTOF	23.255	ESI/PI	252.14	253.143	128.106	Imidacloprid D4	Carbofuran D3	0.5	2.5
	Prothioconazole	LC-QTOF	21.314	ESI/PI	326.173	327.176	188.967	Terbuthylazine D5	Terbuthylazine D5	0.05	0.5
	*Prothioconazole-desthio	LC-QTOF	20.347	ESI/PI	312.064	314.061	313.066	Imidacloprid D4	Terbuthylazine D5	0.05	0.5
	Pymetrozine	LC-QTOF	4.169	ESI/PI	218.104	105.044	78.9937	Thiabendazole D6	Thiabendazole D6	0.05	0.05
	Pyracarbolid	LC-QTOF	13.142	ESI/PI	218.118	125.059	97.0278	Carbofuran D3	Metalaxyl D3	0.05	0.5
	Pyraclostrobin	LC-QTOF	21.529	ESI/PI	388.106	390.104	389.109	Carbofuran D3	Terbuthylazine D5	0.05	0.1
	*Pyraflufen-ethyl	LC-QTOF	21.425	ESI/PI	413.025	415.021	414.027	Metsulfuron-methyl D3	Dimethormoph D6	0.05	0.1
	*Pyrethrin I	LC-QTOF	25.324	ESI/PI	161.095	329.208	133.1	Imidacloprid D4	Tebuconazole D6	10	>15
	*Pyrethrin II	LC-QTOF	23.022	ESI/PI	373.197	374.2	375.203	Imidacloprid D4	Tebuconazole D6	10	>15
	Pyridaben	LC-QTOF	25.8	ESI/PI	365.145	147.117	367.138	Chlorpyrifos D10	Chlorpyrifos D10	0.05	0.5
	Pyrimethanil	LC-QTOF	16.232	ESI/PI	200.118	107.06	82.0644	Metalaxyl D3	Metalaxyl D3	0.1	0.5
	*Pyrimethanil M605F002	LC-QTOF	8.448	ESI/PI	216.112	217.114	107.069	Metalaxyl D3	Metalaxyl D3	0.5	0.5
	*Pyriofenone	LC-QTOF	22.212	ESI/PI	368.103	184.014	366.106	Metsulfuron-methyl D3	Tebuconazole D6	0.5	1
	Pyriproxyfen	LC-QTOF	23.927	ESI/PI	322.144	323.147	96.0442	Dimethormoph D6	Dimethormoph D6	0.05	0.5
	*Pyroxsulam	LC-QTOF	13.186	ESI/PI	435.066	195.062	436.067	Metsulfuron-methyl D3	Metsulfuron-methyl D3	0.05	0.1
	Quinmerac	LC-QTOF	8.202	ESI/PI	222.031	204.02	141.057	Imidacloprid D4	Metalaxyl D3	0.05	0.05
	Quinoxyfen	LC-QTOF	24.159	ESI/PI	308.004	310.001	196.978	Dimethormoph D6	Dimethormoph D6	0.05	0.1
	Quizalofop-p	LC-QTOF	20.517	ESI/PI	345.06	347.057	346.063	Imidacloprid D4	Chlorpyrifos D10	0.5	2.5
	Quizalofop-p-ethyl	LC-QTOF	23.259	ESI/PI	373.095	375.093	374.098	Chlorpyrifos D10	Chlorpyrifos D10	0.5	0.5
	Rotenone	LC-QTOF	20.157	ESI/PI	395.149	396.152	213.089	Dimethormoph D6	Dimethormoph D6	0.5	0.75
	*Sedaxane	LC-QTOF	19.237 / 20.098	ESI/PI	332.155	333.157	159.035	Imidacloprid D4	Tebuconazole D6	0.5	1
	Siduron	LC-QTOF	17.688 / 18.034	ESI/PI	233.165	94.0648	137.07	Terbuthylazine D5	Terbuthylazine D5	0.5	5
	Simetryn	LC-QTOF	12.891	ESI/PI	214.112	96.0549	215.113	Terbuthylazine D5	Metalaxyl D3	0.05	0.1
	Spinetoram	LC-QTOF	22.591	ESI/PI	748.499	749.503	142.123	Metsulfuron-methyl D3	Metsulfuron-methyl D3	0.5	0.5
	Spinosyn A	LC-QTOF	21.631	ESI/PI	732.465	733.467	142.123	Carbofuran D3	Metsulfuron-methyl D3	0.5	0.5
	Spinosyn D	LC-QTOF	22.417	ESI/PI	746.479	747.482	142.122	Carbofuran D3	Metsulfuron-methyl D3	0.5	0.75
	Spirotetramat	LC-QTOF	19.465	ESI/PI	374.196	302.175	330.204	Imidacloprid D4	Terbuthylazine D5	0.05	0.5
	*Spirotetramat-enol	LC-QTOF	15.211	ESI/PI	302.173	303.175	304.178	Imidacloprid D4	Dimethormoph D6	0.5	2.5
	*Spirotetramat-enol-glucoside	LC-QTOF	7.169	ESI/PI	302.172	464.223	303.175	Imidacloprid D4	Dimethormoph D6	0.5	1
	*Spirotetramat-keto-hydroxy	LC-QTOF	16.759	ESI/PI	300.156	318.167	214.087	Imidacloprid D4	Dimethormoph D6	5	15
	*Spirotetramat-mono-hydroxy	LC-QTOF	12.915	ESI/PI	304.188	305.191	306.193	Imidacloprid D4	Dimethormoph D6	1	5
	Spiroxamine	LC-QTOF	17.204 / 17.359	ESI/PI	298.274	100.112	144.138	Imidacloprid D4	Thiabendazole D6	0.5	0.5
	Spirodiclofen	LC-QTOF	25.406	ESI/PI	411.112	313.037	71.0853	Metsulfuron-methyl D3	Metsulfuron-methyl D3	0.05	0.5
	Spiromesifen	LC-QTOF	24.789	ESI/PI and NI	273.148	255.136	274.15	Metsulfuron-methyl D3	Metsulfuron-methyl D3	0.1	0.5
	Sulfentrazone	LC-QTOF	13.44	ESI/PI	386.986	388.983	306.993	Carbofuran D3	Imidacloprid D4	0.5	5
	Tebuconazole	LC-QTOF	20.889	ESI/PI	308.152	70.04	310.148	Tebuconazole D6	Tebuconazole D6	0.5	0.75
	Tebufenozide	LC-QTOF	20.371	ESI/PI	133.065	297.159	353.22	Terbuthylazine D5	Tebuconazole D6	0.05	0.5
	Tebufenpyrad	LC-QTOF	23.472	ESI/PI	334.166	336.163	117.02	Dimethormoph D6	Dimethormoph D6	0.1	0.5
	Tebuthiuron	LC-QTOF	13.237	ESI/PI	229.112	172.09	62.0059	Terbuthylazine D5	Metalaxyl D3	0.05	0.5
	Teflubenzuron	LC-QTOF	23.838	ESI/PI and NI	158.118	159.12	380.978	Chlorpyrifos D10	Chlorpyrifos D10	0.5	0.5
	Temephos	LC-QTOF	23.75	ESI/PI	466.994	124.981	467.995	Metsulfuron-methyl D3	Metsulfuron-methyl D3	0.05	0.5
	Terbuthylazine	LC-QTOF	18.352	ESI/PI	230.115	232.112	231.118	Terbuthylazine D5	Terbuthylazine D5	0.5	1
	*Terbuthylazine-desethyl	LC-QTOF	13.818	ESI/PI	202.084	204.08	203.086	Terbuthylazine D5	Terbuthylazine D5	0.05	0.5
	Terbutryn	LC-QTOF	18.248	ESI/PI	242.143	186.079	91.0319	Terbuthylazine D5	Terbuthylazine D5	0.05	0.1
	Tetraconazole	LC-QTOF	19.406	ESI/PI	372.029	374.026	373.032	Dimethormoph D6	Tebuconazole D6	0.5	0.5
	Thiabendazole	LC-QTOF	7.057	ESI/PI	202.043	131.06	175.032	Thiabendazole D6	Imidacloprid D4	0.05	0.1
	Thiacloprid	LC-QTOF	9.309	ESI/PI	253.031	126.009	90.0338	Imidacloprid D4	Thiabendazole D6	0.05	0.1
	Thiamethoxam	LC-QTOF	5.585	ESI/PI	292.027	211.062	181.053	Imidacloprid D4	Thiabendazole D6	0.05	0.1
	Thidiazuron	LC-QTOF	12.853	ESI/PI	221.049	102.011	222.05	Terbuthylazine D5	Terbuthylazine D5	0.5	0.5
	*Thiencarbazone-methyl	LC-QTOF	11.763	ESI/PI	391.034	392.036	130.06	Tebuconazole D6	Tebuconazole D6	0.5	0.5
	Thifensulfuron-methyl	LC-QTOF	12.462	ESI/PI	388.038	410.02	389.04	Metsulfuron-methyl D3	Metsulfuron-methyl D3	0.5	0.5
	Thiobencarb	LC-QTOF	21.768	ESI/PI	258.071	89.0386	100.076	Carbofuran D3	Carbofuran D3	0.05	0.5
	Thiofanox	LC-QTOF	13.158	ESI/PI	218.118	219.12	220.121	Carbofuran D3	Metalaxyl D3	0.05	0.5
	Thiophanate-methyl	LC-QTOF	12.579	ESI/PI	343.053	311.024	151.032	Imidacloprid D4	Imidacloprid D4	0.1	0.5
	Tolyfluanid	LC-QTOF	21.156	ESI/PI	346.982	348.979	237.963	Imidacloprid D4	Dimethormoph D6	0.5	1
	*Tolylfluanid metabolite DMST	LC-QTOF	13.423	ESI/PI	215.083	216.086	217.078	Imidacloprid D4	Dimethormoph D6	1	5
	Triadimefon	LC-QTOF	18.57	ESI/PI	294.1	69.0699	197.071	Tebuconazole D6	Tebuconazole D6	0.5	0.75
	Triadimenol	LC-QTOF	18.984	ESI/PI	70.0397	296.114	298.11	Tebuconazole D6	Terbuthylazine D5	0.5	0.5
	Tri-allate	LC-QTOF	24.732	ESI/PI	304.006	306.003	86.0592	Tebuconazole D6	Carbofuran D3	1	2.5
	Trichlorfon	LC-QTOF	7.809	ESI/PI	256.93	220.953	109.004	Thiabendazole D6	Carbofuran D3	0.1	0.5
	Tricyclazole	LC-QTOF	10.076	ESI/PI	190.043	136.022	163.031	Carbofuran D3	Metalaxyl D3	0.05	0.1
	Trifloxystrobin	LC-QTOF	22.424	ESI/PI	186.052	145.025	409.135	Metsulfuron-methyl D3	Dimethormoph D6	0.05	0.5
	*Trifloxystrobin metabolite CGA 321113	LC-QTOF	20.957	ESI/PI	186.05	395.118	396.12	Metsulfuron-methyl D3	Dimethormoph D6	0.5	1
	Triflumizole	LC-QTOF	22.46	ESI/PI	346.093	278.054	348.088	Chlorpyrifos D10	Chlorpyrifos D10	0.05	0.1
	Triflumuron	LC-QTOF	21.637	ESI/PI and NI	359.041	138.993	156.02	Dimethormoph D6	Dimethormoph D6	0.5	0.75
	Triticonazole	LC-QTOF	19.501	ESI/PI	318.137	319.158	70.0394	Chlorpyrifos D10	Metalaxyl D3	0.1	0.5
	Vamidothion	LC-QTOF	7.797	ESI/PI	288.049	118.031	146.063	Carbofuran D3	Carbofuran D3	0.05	0.1
	Zoxamide	LC-QTOF	21.386	ESI/PI	336.032	186.969	338.027	Dimethormoph D6	Tebuconazole D6	0.05	0.1
	*Compounds only included for method validation

## Sheet: Table S8
	Table S8: Parameters of the instrumental analysis of the native compounds on the LC-QTOF in ESI negative ionisation
	Parameter	Instrument	Retention time / min	Ion Source	Quantifier	Qualifier 1	Qualifier 2	Internal standard		Instrumental limits / pg/µL
								GFF	PUF/XAD-2	LOD	LOQ
	2.4-D	LC-QTOF	14.62	ESI/NI	160.957	162.953	218.962	MCPA D3	MCPA D3	5	5
	Bentazone	LC-QTOF	11.979	ESI/NI	239.05	240.052	175.087	Bentazone D7	Bentazone D7	0.05	0.1
	*Bromoxynil	LC-QTOF	14.876	ESI/NI	275.849	273.851	277.847	Bentazone D7	Bentazone D7	0.05	0.5
	Chlorfluazuron	LC-QTOF	25.222	ESI/NI	537.956	539.953	517.95	Bentazone D7	MCPA D3	0.75	5
	Chlorimuron-ethyl	LC-QTOF	20.384	ESI/PI and NI	412.025	413.027	414.022	MCPA D3	MCPA D3	0.5	0.75
	*Chlorothalonil 4-hydroxy	LC-QTOF	14.649	ESI/NI	244.909	246.906	248.902	MCPA D3	Bentazone D7	0.05	0.5
	*Chlorpyrifos-methyl-TCPy	LC-QTOF	16.993	ESI/NI	195.912	197.91	199.907	MCPA D3	MCPA D3	1	5
	*Chlorpyrifos-methyl-desmethyl	LC-QTOF	13.549	ESI/NI	305.872	307.869	195.913	MCPA D3	MCPA D3	5	10
	Clopyralid	LC-QTOF	4.475	ESI/PI and NI	189.947	191.944	145.957	Bentazone D7	Bentazone D7	10	50
	Cycloxydim	LC-QTOF	17.002	ESI/NI	324.164	325.167	326.16	MCPA D3	MCPA D3	0.75	5
	Dicamba	LC-QTOF	15.247	ESI/NI	218.962	220.959	222.956	MCPA D3	MCPA D3	50	250
	Fipronil	LC-QTOF	20.29	ESI/PI and NI	434.931	436.928	329.959	MCPA D3	MCPA D3	0.1	0.5
	*Fipronil sulfone	LC-QTOF	21.519	ESI/NI	450.928	452.925	451.93	MCPA D3	MCPA D3	0.1	0.5
	Fluazifop-p	LC-QTOF	18.093	ESI/NI	326.064	327.067	328.07	Bentazone D7	Bentazone D7	5	5
	Fluazinam	LC-QTOF	23.677	ESI/NI	462.944	464.941	463.947	Bentazone D7	MCPA D3	0.1	0.5
	Fludioxonil	LC-QTOF	17.873	ESI/NI	247.032	248.036	249.038	MCPA D3	MCPA D3	0.05	0.1
	Flufenoxuron	LC-QTOF	24.662	ESI/PI and NI	487.029	489.027	488.032	MCPA D3	MCPA D3	5	10
	Fluroxypyr	LC-QTOF	11.609	ESI/NI	194.953	196.95	252.958	Bentazone D7	Bentazone D7	5	50
	Hexaflumuron	LC-QTOF	22.693	ESI/NI	458.974	460.972	438.968	MCPA D3	MCPA D3	0.5	5
	Lufenuron	LC-QTOF	24.053	ESI/PI and NI	508.971	510.969	509.974	MCPA D3	MCPA D3	1	5
	MCPA	LC-QTOF	15.42	ESI/NI	199.017	201.014	141.011	MCPA D3	MCPA D3	1	5
	Mecoprop-p	LC-QTOF	17.558	ESI/NI	141.011	213.032	215.029	MCPA D3	MCPA D3	0.75	5
	*Meptyldinocap phenol	LC-QTOF	25.956	ESI/NI	295.131	296.133	297.135	MCPA D3	MCPA D3	0.1	0.5
	Spiromesifen	LC-QTOF	18.806	ESI/PI and NI	367.203	368.206	369.208	MCPA D3	MCPA D3	0.5	0.75
	Teflubenzuron	LC-QTOF	23.767	ESI/PI and NI	378.967	380.964	338.955	MCPA D3	MCPA D3	0.75	5
	Triflumuron	LC-QTOF	21.631	ESI/PI and NI	357.026	84.9903	154.007	Bentazone D7	MCPA D3	0.75	5
	*Compounds only included for method validation

## Sheet: Table S9
	Table S9: Parameters of the instrumental analysis of the native compounds on the GC-QQQ
	Parameter	Instrument	Retention time / min	Ion Source	Mass Transition			Collision energy		Internal standard		Instrumental limits / pg/µL
					Quantifier	Qualifier	Qualifier	Quantifier	Qualifier	GFF	PUF/XAD-2	LOD	LOQ
	2,4'-DDD	GC-QQQ	25.085	EI	235 -> 165	237 -> 165		40	40	4.4-DDE ring 13C12	4.4-DDE ring 13C12	0.05	0.1
	2,4'-DDE	GC-QQQ	24.178	EI	235 -> 165	237 -> 165		40	40	4.4-DDE ring 13C12	4.4-DDE ring 13C12	1	5
	2,4'-DDT	GC-QQQ	26.264	EI	235 -> 165	237 -> 165		40	40	4.4-DDE ring 13C12	4.4-DDE ring 13C12	0.05	0.5
	4,4'-DDD	GC-QQQ	26.38	EI	235 -> 165	237 -> 165		30	40	4.4-DDE ring 13C12	4.4-DDE ring 13C12	0.05	0.5
	4,4'-DDE	GC-QQQ	24.781	EI	246 -> 176.1	248 -> 176.1		40	40	4.4-DDE ring 13C12	4.4-DDE ring 13C12	0.05	0.05
	4,4'-DDT	GC-QQQ	27.579	EI	237 -> 165	235 -> 165		40	40	4.4-DDE ring 13C12	4.4-DDE ring 13C12	0.05	0.5
	alpha-HCH	GC-QQQ	16.435	EI	180.9 -> 145	183 -> 145		15	15	gamma-HCH D6	gamma-HCH D6	0.05	0.1
	beta-HCH	GC-QQQ	17.527	EI	181 -> 145	183 -> 145		15	15	gamma-HCH D6	gamma-HCH D6	0.05	0.1
	Bifenthrin	GC-QQQ	29.552	EI	181.1 -> 165.1	181.1 -> 166.1		40	10	gamma-HCH D6	4.4.-DDE ring 13C12	0.05	0.1
	Captan	GC-QQQ	23.124	EI	118.9 -> 83.9	107 -> 79		40	15	Chlorpyrifos D10	Tebuconazole D6	1	5
	Captan THPI	GC-QQQ	12.825	EI	151.1 -> 80.1	151.1 -> 106		5	10	Chlorpyrifos D10	Tebuconazole D6	0.1	1
	Chlorothalonil	GC-QQQ	18.505	EI	265.9 -> 133	265.9 -> 231		40	25	gamma-HCH D6	Tebuconazole D6	1	1
	Chlorpropham	GC-QQQ	15.51	EI	171 -> 127	154 -> 127		30	40	gamma-HCH D6	trans-Cypermethrin D6	1	5
	Chlorpyrifos	GC-QQQ	21.479	EI	196.9 -> 169	314 -> 258		25	25	Chlorpyrifos D10	Chlorpyrifos D10	0.5	1
	Chlorpyrifos-methyl	GC-QQQ	19.746	EI	285.9 -> 93	285.9 -> 271		25	25	Chlorpyrifos D10	Chlorpyrifos D10	0.1	1
	cis-Permethrin	GC-QQQ	32.842	EI	163 -> 127	183.1 -> 168		5	25	gamma-HCH D6	Chlorpyrifos D10	1	1
	Cyfluthrin	GC-QQQ	34.012 / 34.185 / 34.415 / 34.6	EI	163 -> 127	165 -> 127	163 -> 91.1	5	25	gamma-HCH D6	trans-Cypermethrin D6	1	10
	Cypermethrin	GC-QQQ	34.79 / 34.838 / 34.912 / 35.01	EI	163 -> 127	163 -> 91.1	165 -> 127	5	25	trans-Cypermethrin D6	trans-Cypermethrin D6	1	10
	delta-HCH	GC-QQQ	17.527	EI	180.9 -> 145	183 -> 145		15	15	gamma-HCH D6	gamma-HCH D6	0.05	0.1
	Deltamethrin	GC-QQQ	37.761	EI	181.1 -> 127	182.1 -> 152.1		25	25	gamma-HCH D6	trans-Cypermethrin D6	1	10
	Dicloran	GC-QQQ	16.811	EI	206 -> 176	176 -> 148		10	10	Chlorpyrifos D10	Tebuconazole D6	0.1	1
	Dieldrin	GC-QQQ	25.577	EI	263 -> 193	263 -> 191		40	40	gamma-HCH D6	Terbuthylazine D5	0.5	1
	Fenvalerate	GC-QQQ	36.358	EI	125 -> 89	225 -> 119		5	5	gamma-HCH D6	trans-Cypermethrin D6	5	10
	Folpet	GC-QQQ	23.126	EI	259.8 -> 130	261.8 -> 130		25	25	Chlorpyrifos D10	gamma-HCH D6	1	5
	gamma-HCH	GC-QQQ	18.337	EI	181 -> 145	219 -> 183		15	5	gamma-HCH D6	gamma-HCH D6	0.05	0.1
	Hexachlorobenzene	GC-QQQ	16.687	EI	283.8 -> 214	283.8 -> 248.9		40	25	Chlorpyrifos D10	trans-Cypermethrin D6	0.05	0.1
	lambda-Cyhalothrin	GC-QQQ	31.495	EI	197 -> 141	208 -> 181		25	25	gamma-HCH D6	trans-Cypermethrin D6	1	10
	Metalaxyl	LC pos	20.176	EI	132 -> 117	206.1 -> 132.1		25	25	Metalaxyl D3	Metalaxyl D3	0.05	0.05
	tau-Fluvalinate	GC-QQQ	36.759 / 36.879	EI	181 -> 152	250.1 -> 200.1		25	25	gamma-HCH D6	Chlorpyrifos D10	1	10
	Tebuconazole	LC pos	28.048	EI	252.1 -> 127	252.1 -> 165		25	5	Tebuconazole D6	Tebuconazole D6	0.05	10
	Terbuthylazine	GC-QQQ	17.684	EI	214.1 -> 132	214.1 -> 173		10	5	Terbuthylazine D5	Terbuthylazine D5	0.1	1
	Tetramethrin	GC-QQQ	29.276 / 29.532	EI	164.1 -> 107.1	164.1 -> 135.1		15	10	gamma-HCH D6	Terbuthylazine D5	1	5
	trans-Permethrin	GC-QQQ	33.091	EI	163 -> 127	183.1 -> 168		5	25	gamma-HCH D6	Chlorpyrifos D10	1	1

## Sheet: Table S10
	Table S10: Parameters of the instrumental analysis of the native compounds on the GC-QTOF
	Parameter	Instrument	Retention time / min	Ion Source	Quantifier	Qualifier 1	Qualifier 2	Internal standard	Instrumental limits / pg/µL
									LOD	LOQ
	2,3,5,6-Tetrachloroaniline	GC-QTOF	14.411	EI	230.898	228.901	232.895	gamma-HCH D6	0.75	5
	2,4'-DDD	GC-QQQ	24.107	EI	235.007	237.004	236.01	4,4-DDE ring 13C12	0.5	1
	2,4'-DDE	GC-QQQ	22.697	EI	245.999	315.937	176.062	4,4-DDE ring 13C12	0.05	0.1
	2,4'-DDT	GC-QQQ	25.386	EI	235.007	237.004	236.011	4,4-DDE ring 13C12	50	100
	2,4'-Methoxychlor	GC-QTOF	27.034	EI	121.068	227.106	344.011	gamma-HCH D6	100	100
	3,4-Dichloraniline	GC-QTOF	11.572	EI	160.979	162.976	164.973	gamma-HCH D6	0.05	0.05
	4,4'-DDD	GC-QQQ	25.294	EI	235.007	237.004	236.01	4,4-DDE ring 13C12	5	10
	4,4'-DDE	GC-QQQ	23.816	EI	245.999	317.934	176.062	4,4-DDE ring 13C12	0.75	0.75
	4,4'-DDT	GC-QQQ	26.585	EI	235.007	237.004	236.011	4,4-DDE ring 13C12	100	100
	4,4'-Dichlorobenzophenone	GC-QTOF	20.636	EI	138.994	249.994	140.992	4,4-DDE ring 13C12	10	25
	4,4'-Methoxychlor olefin	GC-QTOF	26.338	EI	308.044	238.098	109.011	gamma-HCH D6	0.5	0.75
	Acetochlor	GC-QTOF	18.799	EI	146.096	162.091	147.103	Metalaxyl D3	5	50
	Acrinathrin	GC-QTOF	30.976	EI	181.065	182.067	93.0699	trans-Cypermethrin D6 1	100	250
	Alachlor	GC-QTOF	19.13	EI	160.112	188.107	161.117	Metalaxyl D3	5	50
	Aldrin	GC-QTOF	20.218	EI	292.926	290.929	363.868	gamma-HCH D6	0.75	5
	Allidochlor	GC-QTOF	9.534	EI	56.0495	138.091	54.0339	Metalaxyl D3	50	50
	alpha-HCH	GC-QQQ	15.61	EI	180.937	182.934	184.931	gamma-HCH D6	0.5	5
	Anthraquinone	GC-QTOF	20.341	EI	152.062	208.051	180.057	gamma-HCH D6	250	250
	Atrazine	LC pos	16.405	ESI/PI	200.069	215.093	173.046	Terbuthylazine D5	0.75	50
	Azinphos-ethyl	GC-QTOF	30.926	EI	132.044	77.0386	133.047	Chlorpyrifos D10	>250	>250
	Azinphos-methyl	GC-QTOF	29.683	EI	132.044	160.05		Chlorpyrifos D10	>250	>250
	Benfluralin	GC-QTOF	15.278	EI	292.053	293.056		Metalaxyl D3	0.5	5
	beta-HCH	GC-QQQ	16.493	EI	180.937	182.934	184.931	gamma-HCH D6	0.5	5
	Bifenthrin	GC-QQQ	28.606	EI	181.106	166.077	422.122	trans-Cypermethrin D6 1	10	10
	Biphenyl	GC-QTOF	10.838	EI	154.077	153.069	152.062	gamma-HCH D6	0.75	5
	Bromophos-ethyl	GC-QTOF	22.682	EI	96.9508	302.845	300.848	Chlorpyrifos D10	10	50
	Bromophos-methyl	GC-QTOF	21.159	EI	330.877	328.879	124.982	Chlorpyrifos D10	1	5
	Bromopropylate	GC-QTOF	28.392	EI	182.944	184.942	340.899	4,4-DDE ring 13C12	100	100
	Bupirimate	LC pos	24.377	ESI/PI	208.144	273.101	316.156	Chlorpyrifos D10	5	10
	Captan THPI	GC-QQQ	12.204	EI	79.0543	80.0619	151.062	gamma-HCH D6	50	50
	Carbophenothion	GC-QTOF	26.229	EI	156.987	341.972	96.9508	Chlorpyrifos D10	100	100
	Carfentrazone-ethyl	LC pos	26.428	ESI/PI	312.066	340.089	411.034	Tebuconazole D6	10	50
	Chlorbenside	GC-QTOF	22.335	EI	125.018	89.0408	267.987	4,4-DDE ring 13C12	0.5	1
	Chlorfenapyr	GC-QTOF	24.815	EI	59.0493	407.964	247.047	4,4-DDE ring 13C12	50	100
	Chlorfenson	GC-QTOF	23.329	EI	174.965	111.002	301.956	4,4-DDE ring 13C12	10	10
	Chlorfenvinphos	GC-QTOF	21.634 / 22.032	EI	266.937	268.934	322.999	Chlorpyrifos D10	100	250
	Chlorobenzilate	GC-QTOF	24.982	EI	138.994	251.002	252.999	4,4-DDE ring 13C12	100	100
	Chloroneb	GC-QTOF	12.629	EI	190.966	205.989	207.986	gamma-HCH D6	0.75	5
	Chlorothalonil	GC-QQQ	17.707	EI	265.877	263.88	267.874	gamma-HCH D6	50	50
	Chlorpropham	GC-QQQ	14.815	EI	127.018	129.015	213.054	Carbofuran D3	5	50
	Chlorpyrifos	GC-QQQ	20.567	EI	196.919	285.925	198.916	Chlorpyrifos D10	5	10
	Chlorpyrifos-methyl	GC-QQQ	18.856	EI	285.925	287.922	322.889	Chlorpyrifos D10	0.75	5
	Chlorthiophos	GC-QTOF	25.195 / 25.637	EI	268.925	324.987	359.954	Chlorpyrifos D10	10	50
	Chlozolinate	GC-QTOF	21.889	EI	258.979	185.987	331	Terbuthylazine D5	10	10
	cis-Chlordane	GC-QTOF	22.996	EI	372.824	374.821	376.818	4,4-DDE ring 13C12	0.5	0.75
	cis-Nonachlor	GC-QTOF	25.361	EI	408.782	406.785	443.75	4,4-DDE ring 13C12	1	1
	cis-Permethrin	GC-QQQ	31.87	EI	183.08	163.007	390.076	trans-Cypermethrin D6 1	10	10
	Clomazone	LC pos	16.487	ESI/PI	125.015	204.101	127.012	Terbuthylazine D5	0.5	5
	Coumaphos	GC-QTOF	32.267	EI	109.004	362.012	364.009	Chlorpyrifos D10	100	250
	Cycloate	GC-QTOF	14.506	EI	83.0856	154.122	155.126	Carbofuran D3	5	50
	Cyfluthrin	GC-QQQ	36.369 / 36.554 / 36.697 / 36.78	EI	163.007	206.059	165.004	trans-Cypermethrin D6	>250	>250
	Cypermethrin	GC-QQQ	36.953 / 37.15 / 37.29 / 37.367	EI	163.007	165.004	127.031	trans-Cypermethrin D6	>250	>250
	Cyprodinil	LC pos	21.435	ESI/PI	225.13	224.118		Metalaxyl D3	0.5	0.5
	DCPA methyl ester	GC-QTOF	20.722	EI	300.879	298.882	331.898	4,4-DDE ring 13C12	0.75	0.75
	delta-HCH	GC-QQQ	16.669	EI	180.937	182.934	184.931	gamma-HCH D6	0.5	1
	Deltamethrin	GC-QQQ	36.77	EI	181.064	182.068	252.903	trans-Cypermethrin D6 1	>250	>250
	Diallate cis&trans	GC-QTOF	15.472 / 15.746	EI	86.0601	234.071	236.068	Carbofuran D3	5	50
	Diazinon	GC-QTOF	17.316	EI	137.071	304.099	135.091	Chlorpyrifos D10	5	50
	Dichlofluanid	GC-QTOF	20.075	EI	123.014	124.019	331.96	Chlorpyrifos D10	0.75	5
	Dichlorvos	LC pos	9.009	ESI/PI	109.005	184.976	186.973	Chlorpyrifos D10	50	50
	Dicloran	GC-QQQ	16.075	EI	175.966	177.963	205.964	gamma-HCH D6	50	100
	Dieldrin	GC-QQQ	23.8	EI	79.0543	379.865	381.862	gamma-HCH D6	0.05	5
	Dimethachlor	GC-QTOF	18.573	EI	134.096	197.06	132.081	gamma-HCH D6	0.75	5
	Dimethenamid-p	LC pos	18.602	ESI/PI	275.074			Metalaxyl D3	50	50
	Diphenamid	GC-QTOF	21.197	EI	72.0445	167.085	165.07	Metalaxyl D3	0.5	0.75
	Diphenylamine	GC-QTOF	14.347	EI	169.088	168.08	167.073	Metalaxyl D3	0.75	5
	Disulfoton	GC-QTOF	17.424	EI	88.0365	274.026	275.029	Chlorpyrifos D10	5	50
	Edifenphos	GC-QTOF	26.365	EI	109.011	310.032	172.982	Chlorpyrifos D10	>250	>250
	Endosulfan ether	GC-QTOF	18.054	EI	341.85	343.847	339.853	gamma-HCH D6	1	50
	Endosulfan I	GC-QTOF	22.885	EI	158.976	194.951	159.984	gamma-HCH D6	5	10
	Endosulfan II	GC-QTOF	24.896	EI	158.976	159.983	194.951	gamma-HCH D6	10	10
	Endosulfan sulfate	GC-QTOF	26.411	EI	386.848	388.835	421.806	gamma-HCH D6	100	100
	Endrin	GC-QTOF	24.551	EI	81.0337	262.856	260.858	gamma-HCH D6	10	10
	Endrin aldehyde	GC-QTOF	25.58	EI	67.0544	344.897	346.894	gamma-HCH D6	10	50
	Endrin ketone	GC-QTOF	28.005	EI	67.0543	316.903	318.9	gamma-HCH D6	100	250
	EPN	GC-QTOF	28.441	EI	156.987	323.036	157.99	Chlorpyrifos D10	100	100
	Ethalfluralin	GC-QTOF	14.937	EI	276.058	55.0544	333.091	4,4-DDE ring 13C12	0.75	5
	Ethion	GC-QTOF	25.532	EI	230.973	96.9508	383.985	Chlorpyrifos D10	50	100
	Ethylan	GC-QTOF	24.737	EI	223.154	167.085	306.091	4,4-DDE ring 13C12	5	10
	Etofenprox	GC-QTOF	34.194	EI	163.112	164.114	376.202	trans-Cypermethrin D6 2	10	100
	Etridiazole	GC-QTOF	11.846	EI	210.949	212.946	182.918	Terbuthylazine D5	0.75	50
	Fenamiphos	GC-QTOF	23.396	EI	154.044	303.104	304.107	Chlorpyrifos D10	100	100
	Fenarimol	LC pos	30.594	ESI/PI	138.994	107.024	330.031	Tebuconazole D6	1	5
	Fenchlorphos	GC-QTOF	19.351	EI	284.93	286.927	124.982	Chlorpyrifos D10	0.75	0.75
	Fenitrothion	GC-QTOF	19.833	EI	124.982	277.016		Chlorpyrifos D10	5	50
	Fenpropathrin	GC-QTOF	28.807	EI	97.1012	181.065	180.08	trans-Cypermethrin D6 2	100	250
	Fenson	GC-QTOF	20.942	EI	77.0387	141	267.995	4,4-DDE ring 13C12	10	10
	Fenthion	GC-QTOF	20.498	EI	278.019	169.014	279.022	Chlorpyrifos D10	1	10
	Fenvalerate	GC-QQQ	35.383 / 35.772	EI	125.015	127.012	167.062	trans-Cypermethrin D6	>250	>250
	Fluazifop-p-buthyl	GC-QTOF	24.827	EI	282.073	383.133	59.0493	trans-Cypermethrin D6 2	50	100
	Fluchloralin	GC-QTOF	20.427	EI	326.014	62.9997	328.011	trans-Cypermethrin D6 2	0.05	0.05
	Flucythrinate	GC-QTOF	34.075 / 34.458	EI	157.046	158.048	199.092	trans-Cypermethrin D6	>250	>250
	Fludioxonil	LC neg	23.865	ESI/NI	248.039	249.041		4,4-DDE ring 13C12	0.05	0.05
	Fluquinconazole	LC pos	32.219	ESI/PI	340.039	342.036	341.042	Tebuconazole D6	10	50
	Flusilazole	LC pos	24.252	ESI/PI	233.059	315.098	234.061	Tebuconazole D6	0.75	1
	Flutolanil	LC pos	23.559	ESI/PI	173.021	174.024	323.112	Carbofuran D3	1	1
	Flutriafol	LC pos	23.193	ESI/PI	123.024	124.027	164.062	Tebuconazole D6	1	10
	Fonofos	GC-QTOF	16.972	EI	108.987	137.018	246.029	Chlorpyrifos D10	0.5	5
	gamma-HCH	GC-QQQ	17.496	EI	180.937	182.934	184.931	gamma-HCH D6	0.75	5
	Heptachlor	GC-QTOF	19.046	EI	100.007	371.815	373.812	4,4-DDE ring 13C12	0.75	5
	Hexachlorobenzene	GC-QQQ	15.847	EI	283.816	285.806	281.812	trans-Cypermethrin D6 2	0.5	0.75
	Hexazinone	GC-QTOF	26.997	EI	171.087	252.156	172.09	Tebuconazole D6	50	100
	Iodofenphos	GC-QTOF	23.488	EI	376.865	378.862	377.867	Chlorpyrifos D10	100	100
	Iprodione	GC-QTOF	28.114	EI	314.008	316.005	56.0133	4,4-DDE ring 13C12	>250	>250
	Isazofos	GC-QTOF	17.738	EI	118.988	313.039	315.036	Chlorpyrifos D10	5	50
	Isodrin	GC-QTOF	21.218	EI	194.939	192.937	363.87	4,4-DDE ring 13C12	0.1	0.1
	Isopropalin	GC-QTOF	21.44	EI	280.128	238.082	281.132	Metalaxyl D3	0.75	1
	lambda-Cyhalothrin	GC-QQQ	30.558	EI	181.065	182.068	197.034	trans-Cypermethrin D6 2	>250	>250
	Lenacil	LC pos	26.472	ESI/PI	153.066	154.069	152.058	Metalaxyl D3	10	100
	Leptophos	GC-QTOF	29.746	EI	171.003	376.897	374.899	Chlorpyrifos D10	100	100
	Malathion	GC-QTOF	20.232	EI	124.982	93.0101	125.986	Chlorpyrifos D10	5	50
	Metalaxyl	LC pos	19.312	ESI/PI	160.112	206.117	279.145	Metalaxyl D3	1	1
	Metazachlor	LC pos	21.62	ESI/PI	133.088	132.081	81.0445	Tebuconazole D6	50	100
	Methacrifos	GC-QTOF	12.53	EI	124.985	207.995	240.021	Chlorpyrifos D10	0.5	5
	Methoxychlor	GC-QTOF	28.66	EI	227.106	228.11	344.011	4,4-DDE ring 13C12	100	100
	Metolachlor	LC pos	20.377	ESI/PI	162.128	163.131	160.112	Carbofuran D3	0.5	5
	Mevinphos	LC pos	11.53	ESI/PI	127.015	126.01	125.002	Chlorpyrifos D10	0.75	50
	MGK-264	GC-QTOF	21.105	EI	164.075	66.0465	275.186	Metalaxyl D3	10	50
	Mirex	GC-QTOF	29.886	EI	271.809	273.806	236.84	4,4-DDE ring 13C12	1	1
	Myclobutanil	LC pos	24.137	ESI/PI	179.029	150.01	288.112	Tebuconazole D6	1	10
	N-(2,4-Dimethylphenyl)formamide	GC-QTOF	12.29	EI	120.081	121.088	149.083	Carbofuran D3	50	100
	Nitralin	GC-QTOF	27.802	EI	274.012	316.059	345.097	4,4-DDE ring 13C12	100	100
	Nitrofen	GC-QTOF	24.586	EI	282.979	284.976	202.017	4,4-DDE ring 13C12	10	50
	Norflurazon	GC-QTOF	26.58	EI	145.026	303.037	302.029	Tebuconazole D6	100	100
	Oxadiazon	GC-QTOF	24.045	EI	174.958	176.955	344.067	Tebuconazole D6	0.5	1
	Oxyfluorfen	LC pos	24.275	ESI/PI	252.038	253.041	361.03	4,4-DDE ring 13C12	10	10
	Paclobutrazol	LC pos	22.751	ESI/PI	236.058	238.055	125.015	Tebuconazole D6	1	5
	Parathion	GC-QTOF	20.563	EI	96.9508	109.005	291.032	Chlorpyrifos D10	5	25
	Parathion-methyl	GC-QTOF	18.862	EI	124.982	109.005	263.001	Chlorpyrifos D10	0.75	50
	Pebulate	GC-QTOF	11.892	EI	57.07	58.0653	128.107	Carbofuran D3	50	100
	Penconazole	LC pos	21.732	ESI/PI	158.976	160.973	248.094	Tebuconazole D6	0.5	1
	Pendimethalin	LC pos	21.697	ESI/PI	252.097	248.094	281.136	Carbofuran D3	5	5
	Pentachloroaniline	GC-QTOF	18.213	EI	264.859	266.856	262.862	gamma-HCH D6	0.75	50
	Pentachloroanisole	GC-QTOF	16.002	EI	264.835	279.858	236.84	gamma-HCH D6	0.5	0.75
	Pentachlorobenzene	GC-QTOF	12.851	EI	249.854	247.851	251.845	gamma-HCH D6	0.5	0.75
	Pentachlorobenzonitrile	GC-QTOF	16.92	EI	274.843	272.846	276.84	gamma-HCH D6	0.75	5
	Pentachloronitrobenzene	GC-QTOF	16.845	EI	236.84	238.837	294.833	gamma-HCH D6	0.75	50
	Pentachlorothioanisole	GC-QTOF	19.912	EI	295.843	293.839	297.833	gamma-HCH D6	0.5	0.75
	Pethoxamid	GC-QTOF	22.266	EI	295.141	297.129	296.135	Metalaxyl D3	100	100
	Phenothrin cis&trans	GC-QTOF	29.524 / 29.313	EI	123.117	183.08	124.12	trans-Cypermethrin D6	10	100
	Phorate	GC-QTOF	15.487	EI	75.0263	96.9508	260.012	Chlorpyrifos D10	5	50
	Phosalone	GC-QTOF	29.688	EI	182	121.041	366.984	Chlorpyrifos D10	>250	>250
	Phosmet	LC pos	28.302	ESI/PI	160.039	161.042		Chlorpyrifos D10	100	250
	Piperonyl-butoxide	LC pos	27.516	ESI/PI	176.083	177.089	149.059	Carbofuran D3	10	50
	Pirimiphos-ethyl	GC-QTOF	21.387	EI	333.126	334.128	335.124	Chlorpyrifos D10	10	10
	Pirimiphos-methyl	LC pos	19.916	ESI/PI	305.095	306.097	307.092	Chlorpyrifos D10	0.5	0.75
	Pretilachlor	GC-QTOF	23.839	EI	162.127	176.107	311.163	Metalaxyl D3	0.75	50
	Prochloraz	LC pos	32.355	ESI/PI	180.112	70.0288		Tebuconazole D6	250	>250
	Procymidone	GC-QTOF	22.312	EI	96.057	283.015	285.013	Tebuconazole D6	0.75	1
	Prodiamine	GC-QTOF	19.944	EI	321.079	322.081	323.084	Metalaxyl D3	0.75	5
	Profenofos	GC-QTOF	23.722	EI	207.915	338.963	373.93	Chlorpyrifos D10	10	100
	Profluralin	GC-QTOF	17.004	EI	55.0543	318.069	347.106	trans-Cypermethrin D6 1	0.75	0.75
	Propachlor	GC-QTOF	14.175	EI	120.081	118.065	176.107	Metalaxyl D3	5	50
	Propanil	GC-QTOF	18.669	EI	160.979	162.976	217.004	Tebuconazole D6	100	100
	Propargite	LC pos	27.332	ESI/PI	135.08	350.153	136.083	trans-Cypermethrin D6 2	250	>250
	Propisochlor	GC-QTOF	21.44	EI	224.118	225.125	226.128	Metalaxyl D3	0.1	0.5
	Propyzamide	LC pos	16.993	ESI/PI	172.955	174.952	254.013	Terbuthylazine D5	5	50
	Prothiofos	GC-QTOF	23.595	EI	112.928	266.946	268.943	Chlorpyrifos D10	10	10
	Pyraclofos	GC-QTOF	31.154	EI	360.046	362.04	138.01	Chlorpyrifos D10	>250	>250
	Pyrazophos	GC-QTOF	30.945	EI	221.079	222.083	373.083	Chlorpyrifos D10	>250	>250
	Pyridaben	LC pos	32.06	ESI/PI	147.117	148.12	364.135	trans-Cypermethrin D6 2	100	100
	Pyridaphenthion	GC-QTOF	28.254	EI	96.9508	188.057	340.062	Chlorpyrifos D10	250	>250
	Pyrimethanil	LC pos	17.167	ESI/PI	198.102	199.109	200.113	Metalaxyl D3	5	50
	Pyriproxyfen	LC pos	29.907	ESI/PI	136.076	137.078		4,4-DDE ring 13C12	50	100
	Quinalphos	GC-QTOF	22.115	EI	146.047	298.052	147.052	Chlorpyrifos D10	100	100
	Resmethrin	GC-QTOF	27.378 / 27.608	EI	123.117	124.12	171.081	trans-Cypermethrin D6	100	100
	Sulfotep	GC-QTOF	15.363	EI	322.03	96.9508	323.024	Chlorpyrifos D10	0.5	0.75
	Sulprofos	GC-QTOF	25.921	EI	156.006	322.027	323.029	Chlorpyrifos D10	50	100
	tau-Fluvalinate	GC-QQQ	35.797 / 35.919	EI	250.06	252.056	502.122	trans-Cypermethrin D6	>250	>250
	Tebuconazole	LC pos	27.005	ESI/PI	125.015	127.012	250.074	Tebuconazole D6	10	50
	Tebufenpyrad	LC pos	28.913	ESI/PI	171.032	173.029	333.159	4,4-DDE ring 13C12	5	10
	Tefluthrin	GC-QTOF	17.701	EI	177.032	178.035	197.034	trans-Cypermethrin D6 2	0.75	5
	Terbufos	GC-QTOF	16.87	EI	230.973	57.07	288.042	Chlorpyrifos D10	0.5	0.75
	Terbuthylazine	GC-QQQ	16.872	EI	214.085	229.108		Terbuthylazine D5	0.5	5
	Tecnazene	GC-QTOF	14.081	EI	202.879	200.882	260.872	gamma-HCH D6	5	50
	Tetrachlorvinphos	GC-QTOF	22.971	EI	109.005	328.929	330.926	Chlorpyrifos D10	10	100
	Tetradifon	GC-QTOF	29.323	EI	158.966	355.88	353.882	4,4-DDE ring 13C12	5	10
	Tetramethrin	GC-QQQ	28.33 / 28.587	EI	164.07	166.077	123.117	trans-Cypermethrin D6	100	250
	Tolchlofos-methyl	GC-QTOF	19.008	EI	264.984	266.981	124.982	Chlorpyrifos D10	0.5	0.75
	Tolyfluanid	LC pos	21.873	ESI/PI	137.029	138.034	136.021	Chlorpyrifos D10	10	10
	trans-Chlordane	GC-QTOF	22.467	EI	372.824	374.822	376.818	4,4-DDE ring 13C12	0.5	0.5
	Transfluthrin	GC-QTOF	19.063	EI	163.015	91.0543	165.004	trans-Cypermethrin D6 2	0.75	5
	trans-Nonachlor	GC-QTOF	23.17	EI	408.782	406.785	443.749	4,4-DDE ring 13C12	0.5	0.5
	trans-Permethrin	GC-QQQ	32.123	EI	183.08	163.008	390.077	trans-Cypermethrin D6 2	10	10
	Triadimefon	LC pos	20.68	ESI/PI	57.07	58.0734	208.027	Tebuconazole D6	10	10
	Triadimenol	LC pos	22.113	ESI/PI	112.05	128.002	113.053	Tebuconazole D6	1	10
	Tri-allate	LC pos	17.715	ESI/PI	86.0601	268.032	270.029	Carbofuran D3	0.75	5
	Triazophos	GC-QTOF	26.005	EI	161.058	162.066	77.0386	Chlorpyrifos D10	250	>250
	Triflumizole	LC pos	22.477	ESI/PI	205.998	207.994	73.0648	4,4-DDE ring 13C12	10	10
	Trifluralin	GC-QTOF	15.213	EI	306.069	307.071	335.106	Terbuthylazine D5	0.5	0.5
	Vinclozolin	GC-QTOF	18.849	EI	285.002	178.042	212.002	Tebuconazole D6	5	50

## Sheet: Table S11
	Table S11: Validation parameters of all compounds for the extraction method of the glass-fibre filters
	Parameter	Instrument	Validation status	Recovery rate / %		Relative standard deviation (RSD) / %		MDL / pg/m³	MQL / pg/m³
				low spiking level	high spiking level	low spiking level	high spiking level
	2,4'-DDD	GC-QQQ	qualitative	21	35	14	17	5.4	80
	2,4'-DDE	GC-QQQ	qualitative	11	21	7	8	1.5	80
	2,4'-DDT	GC-QQQ	qualitative	19	36	15	23	6.7	80
	2.4-D	LC(ESI/NI)-QTOF	quantitative	-	80	-	13	147	480
	3-Hydroxycarbofuran	LC(ESI/PI)-QTOF	semi-quantitative	325	103	3	3	8.6	30
	4,4'-DDD	GC-QQQ	semi-quantitative	45	75	1	20	3.6	80
	4,4'-DDE	GC-QQQ	semi-quantitative	49	60	1	13	2.1	80
	4,4'-DDT	GC-QQQ	semi-quantitative	34	62	3	24	4.6	80
	Abamectin	LC(ESI/PI)-QTOF	not validated	-	-	-	-	-	-
	Acephate	LC(ESI/PI)-QTOF	semi-quantitative	46	54	25	7	11	30
	Acetamiprid	LC(ESI/PI)-QTOF	quantitative	87	73	9	3	9.3	60
	Acetamiprid-N-desmethyl	LC(ESI/PI)-QTOF	quantitative	115	105	6	2	6.2	30
	Acibenzolar-S-methyl	LC(ESI/PI)-QTOF	quantitative	82	91	13	6	10	30
	Aclonifen	LC(ESI/PI)-QTOF	qualitative	-	59	-	118	494	240
	Alanycarb	LC(ESI/PI)-QTOF	quantitative	62	96	22	8	13	30
	Aldicarb	LC(ESI/PI)-QTOF	quantitative	83	81	6	2	4.6	30
	Aldicarb sulfone	LC(ESI/PI)-QTOF	quantitative	130	71	6	3	7.4	30
	Aldicarb sulfoxide	LC(ESI/PI)-QTOF	semi-quantitative	38	44	11	8	3.8	30
	Allethrin	LC(ESI/PI)-QTOF	quantitative	89	89	7	2	14	70
	alpha-HCH	GC-QQQ	quantitative	64	105	7	5	7.4	40
	Ametoctradin	LC(ESI/PI)-QTOF	quantitative	95	117	16	2	15	30
	Ametryn	LC(ESI/PI)-QTOF	quantitative	103	105	5	7	4.6	30
	Aminocarb	LC(ESI/PI)-QTOF	quantitative	-	73	-	4	22	30
	Atrazine	LC(ESI/PI)-QTOF	quantitative	89	105	4	2	8.5	80
	Azadirachtin	LC(ESI/PI)-QTOF	quantitative	71	82	20	3	14	30
	Azoxystrobin	LC(ESI/PI)-QTOF	quantitative	88	76	6	3	9.5	60
	Azoxystrobin-O-demethyl	LC(ESI/PI)-QTOF	quantitative	-	115	-	4	32	240
	Baycor (Bitertanol)	LC(ESI/PI)-QTOF	quantitative	-	110	-	5	40	240
	Benalaxyl	LC(ESI/PI)-QTOF	quantitative	91	84	4	2	3.7	30
	Bendiocarb	LC(ESI/PI)-QTOF	quantitative	80	75	8	1	5.9	30
	Bentazone	LC(ESI/NI)-QTOF	quantitative	94	81	3	3	4.5	60
	Benzoximate	LC(ESI/PI)-QTOF	quantitative	108	100	6	1	6.3	30
	beta-HCH	GC-QQQ	qualitative	22	55	9	31	5.5	40
	Bifenazate	LC(ESI/PI)-QTOF	not validated	11	69	200	14	21	30
	Bifenthrin	GC-QQQ	semi-quantitative	79	167	17	38	40.5	80
	Bixafen	LC(ESI/PI)-QTOF	quantitative	78	71	7	2	10	60
	Boscalid	LC(ESI/PI)-QTOF	quantitative	104	101	6	8	11	60
	Bromoxynil	LC(ESI/NI)-QTOF	quantitative	127	115	4	2	4	30
	Bromuconazole 1	LC(ESI/PI)-QTOF	quantitative	100	83	10	6	9.1	30
	Bromuconazole 2	LC(ESI/PI)-QTOF	quantitative	82	78	7	2	5.7	30
	Bupirimate	LC(ESI/PI)-QTOF	quantitative	85	110	3	3	6	70
	Buprofezin	LC(ESI/PI)-QTOF	quantitative	104	102	3	3	3.3	30
	Butafenacil	LC(ESI/PI)-QTOF	quantitative	121	108	8	4	8.8	30
	Butocarboxim	LC(ESI/PI)-QTOF	quantitative	80	81	6	2	4.5	30
	Butoxycarboxim	LC(ESI/PI)-QTOF	quantitative	110	83	16	4	17	30
	Captan	GC-QQQ	quantitative	96	56	1	13	105	80
	Captan THPI	GC-QQQ	qualitative	29	65	0	37	4	80
	Carbaryl	LC(ESI/PI)-QTOF	quantitative	80	81	5	3	3.8	30
	Carbendazim	LC(ESI/PI)-QTOF	quantitative	91	84	4	5	6.7	60
	Carbetamide	LC(ESI/PI)-QTOF	quantitative	96	91	5	5	4.9	30
	Carbofuran	LC(ESI/PI)-QTOF	quantitative	78	71	6	2	4.1	30
	Carboxin	LC(ESI/PI)-QTOF	semi-quantitative	167	71	19	10	30	30
	Carfentrazone	LC(ESI/PI)-QTOF	not validated	-	-	-	-	45	30
	Carfentrazone-ethyl	LC(ESI/PI)-QTOF	quantitative	100	103	7	3	15	80
	Chlorantraniliprole	LC(ESI/PI)-QTOF	quantitative	108	111	7	8	13	60
	Chlorfluazuron	LC(ESI/NI)-QTOF	qualitative	254	271	13	8	27	30
	Chloridazon	LC(ESI/PI)-QTOF	qualitative	252	273	7	9	17	30
	Chlorimuron-ethyl	LC(ESI/PI)-QTOF	semi-quantitative	142	108	5	6	6.7	30
	Chlorothalonil	GC-QQQ	semi-quantitative	72	79	1	48	41	80
	Chlorothalonil 4-hydroxy	LC(ESI/NI)-QTOF	semi-quantitative	147	101	14	7	17	30
	Chlorotoluron	LC(ESI/PI)-QTOF	quantitative	83	76	8	3	12	60
	Chloroxuron	LC(ESI/PI)-QTOF	quantitative	83	74	7	2	5.1	30
	Chlorpropham	GC-QQQ	semi-quantitative	73	117	3	39	30	80
	Chlorpyrifos	GC-QQQ	quantitative	70	104	8	3	12	80
	Chlorpyrifos-methyl	GC-QQQ	semi-quantitative	33	56	6	5	6.8	80
	Chlorpyrifos-methyl-desmethyl	LC(ESI/NI)-QTOF	not validated	0	0	0	0	52	240
	Chlorpyrifos-methyl-TCPy	LC(ESI/NI)-QTOF	quantitative	-	97	-	6	41	240
	cis-Permethrin	GC-QQQ	not validated	116	198	19	28	46	80
	Clethodim 1	LC(ESI/PI)-QTOF	quantitative	-	71	-	3	14	30
	Clethodim 2	LC(ESI/PI)-QTOF	not validated	-	100	-	2	16	240
	Clofentezine	LC(ESI/PI)-QTOF	semi-quantitative	57	72	17	4	9	30
	Clomazone	LC(ESI/PI)-QTOF	quantitative	79	103	5	3	8.4	80
	Clopyralid	LC(ESI/PI)-QTOF	quantitative	-	83	-	22	131	240
	Clothianidin	LC(ESI/PI)-QTOF	quantitative	88	72	3	2	4.6	60
	Cyantraniliprole	LC(ESI/PI)-QTOF	quantitative	80	77	15	11	22.8	60
	Cyazofamid	LC(ESI/PI)-QTOF	quantitative	102	92	3	1	2.8	30
	Cycloxydim	LC(ESI/NI)-QTOF	not validated	60	164	245	10	124	30
	Cycluron	LC(ESI/PI)-QTOF	quantitative	99	88	3	6	2.7	30
	Cyflufenamide	LC(ESI/PI)-QTOF	quantitative	117	103	7	6	8.2	30
	Cyfluthrin 1	GC-QQQ	semi-quantitative	117	146	9	8	20	80
	Cyfluthrin 2	GC-QQQ	not validated	60	93	7	13	7.6	80
	Cyfluthrin 3	GC-QQQ	quantitative	50	82	13	13	24	80
	Cyfluthrin 4	GC-QQQ	not validated	133	156	10	5	30	80
	Cymoxanil	LC(ESI/PI)-QTOF	quantitative	99	91	8	3	15	60
	Cypermethrin 1	GC-QQQ	qualitative	141	199	3	4	8.1	80
	Cypermethrin 2	GC-QQQ	quantitative	75	102	7	6	8.2	80
	Cypermethrin 3	GC-QQQ	quantitative	66	87	12	2	14	80
	Cypermethrin 4	GC-QQQ	qualitative	123	158	37	24	82	80
	Cyproconazole 1	LC(ESI/PI)-QTOF	quantitative	104	100	12	8	23	60
	Cyproconazole 2	LC(ESI/PI)-QTOF	quantitative	79	63	8	8	11	60
	Cyprodinil	LC(ESI/PI)-QTOF	quantitative	76	89	4	3	10	110
	Cyprodinil metabolite CGA304075	LC(ESI/PI)-QTOF	quantitative	85	110	37	2	30	30
	Cyromazine	LC(ESI/PI)-QTOF	qualitative	-	14	-	6	5.7	240
	DEAMPY	LC(ESI/PI)-QTOF	quantitative	124	109	11	2	13	30
	delta-HCH	GC-QQQ	qualitative	140	178	1	3	6.7	40
	Deltamethrin	GC-QQQ	quantitative	61	97	17	8	22	80
	Desmedipham	LC(ESI/PI)-QTOF	quantitative	77	77	8	3	5.8	30
	Dicamba	LC(ESI/NI)-QTOF	not validated	-	76	-	12	124	60
	Dichlorvos	LC(ESI/PI)-QTOF	semi-quantitative	83	45	7	20	5.2	30
	Diclobutrazol	LC(ESI/PI)-QTOF	quantitative	109	94	4	2	4.6	30
	Dicloran	GC-QQQ	quantitative	86	105	10	28	52	80
	Diclosulam	LC(ESI/PI)-QTOF	not validated	107	81	5	11	4.7	30
	Dicrotophos	LC(ESI/PI)-QTOF	quantitative	90	73	7	4	5.6	30
	Dieldrin	GC-QQQ	quantitative	59	105	20	11	21	80
	Diethofencarb	LC(ESI/PI)-QTOF	quantitative	81	85	10	2	7.6	30
	Difenoconazole	LC(ESI/PI)-QTOF	quantitative	107	97	7	3	14	60
	Diflubenzuron	LC(ESI/PI)-QTOF	quantitative	99	80	18	10	17	30
	Diflufenican	LC(ESI/PI)-QTOF	quantitative	91	110	7	5	6.3	30
	Diflufenican AE-B107137	LC(ESI/PI)-QTOF	quantitative	126	112	18	7	63	30
	Dimethenamid-p	LC(ESI/PI)-QTOF	quantitative	73	86	4	1	9.6	110
	Dimethoate	LC(ESI/PI)-QTOF	quantitative	118	101	4	2	9.3	60
	Dimethomorph 1	LC(ESI/PI)-QTOF	quantitative	88	86	11	6	18	60
	Dimethomorph 2	LC(ESI/PI)-QTOF	quantitative	92	80	4	3	6.3	60
	Dimoxystrobin	LC(ESI/PI)-QTOF	quantitative	92	81	3	2	5.8	60
	Diniconazole	LC(ESI/PI)-QTOF	quantitative	112	88	5	2	5.5	30
	Dinotefuran	LC(ESI/PI)-QTOF	quantitative	99	78	7	3	13	60
	Diuron	LC(ESI/PI)-QTOF	quantitative	76	77	7	2	9.6	60
	Doramectin	LC(ESI/PI)-QTOF	not validated	-	-	-	-	-	-
	Emamectin-benzoate 1	LC(ESI/PI)-QTOF	not validated	701	500	12	3	78	30
	Emamectin-benzoate 2	LC(ESI/PI)-QTOF	not validated	772	748	4	1	32	30
	Epoxiconazole	LC(ESI/PI)-QTOF	quantitative	108	101	14	2	29	60
	Eprinomectin	LC(ESI/PI)-QTOF	qualitative	-	638	-	9	419	240
	Etaconazole	LC(ESI/PI)-QTOF	quantitative	76	71	19	5	14	30
	Ethiofencarb	LC(ESI/PI)-QTOF	quantitative	123	70	14	4	17	30
	Ethiprole	LC(ESI/PI)-QTOF	quantitative	99	73	12	4	11	30
	Ethirimol	LC(ESI/PI)-QTOF	quantitative	84	71	5	6	3.6	30
	Ethofumesate	LC(ESI/PI)-QTOF	quantitative	101	92	4	6	7.2	60
	Famoxadone	LC(ESI/PI)-QTOF	quantitative	100	86	9	4	18	60
	Fenamidone	LC(ESI/PI)-QTOF	quantitative	101	101	5	4	5	30
	Fenarimol	LC(ESI/PI)-QTOF	quantitative	59	73	14	2	18	70
	Fenazaquin	LC(ESI/PI)-QTOF	not validated	6413	5734	3	5	196	30
	Fenbuconazole	LC(ESI/PI)-QTOF	quantitative	107	98	7	3	13	60
	Fenhexamid	LC(ESI/PI)-QTOF	quantitative	93	94	10	3	9.5	60
	Fenobucarb	LC(ESI/PI)-QTOF	quantitative	76	71	7	2	4.8	30
	Fenoxycarb	LC(ESI/PI)-QTOF	quantitative	81	71	5	3	7.8	60
	Fenpropidin	LC(ESI/PI)-QTOF	quantitative	110	109	6	2	5.8	30
	Fenpropimorph	LC(ESI/PI)-QTOF	quantitative	117	101	5	2	7.2	60
	Fenpyroximate	LC(ESI/PI)-QTOF	semi-quantitative	147	111	9	4	12	30
	Fenuron	LC(ESI/PI)-QTOF	quantitative	79	72	4	3	3.2	30
	Fenvalerate	GC-QQQ	quantitative	80	109	2	3	21	80
	Fipronil	LC(ESI/PI)-QTOF	quantitative	95	91	7	4	21	110
	Fipronil sulfone	LC(ESI/NI)-QTOF	quantitative	135	100	14	5	16	30
	Flazasulfuron	LC(ESI/PI)-QTOF	quantitative	95	119	7	4	6.1	30
	Flonicamid	LC(ESI/PI)-QTOF	quantitative	112	89	8	5	17	60
	Florasulam	LC(ESI/PI)-QTOF	quantitative	117	120	6	6	7.1	30
	Fluazifop-p	LC(ESI/NI)-QTOF	quantitative	-	68	-	12	138	570
	Fluazinam	LC(ESI/NI)-QTOF	quantitative	86	92	21	3	12	60
	Flubendiamide	LC(ESI/PI)-QTOF	quantitative	93	117	17	9	8.8	30
	Fludioxonil	LC(ESI/NI)-QTOF	quantitative	100	93	6	7	17	100
	Flufenacet	LC(ESI/PI)-QTOF	quantitative	116	102	4	5	9	60
	Flufenoxuron	LC(ESI/PI)-QTOF	quantitative	70	65	7	4	4.3	30
	Flumioxazine	LC(ESI/PI)-QTOF	quantitative	-	103	-	8	61	240
	Fluometuron	LC(ESI/PI)-QTOF	quantitative	80	70	5	2	3.9	30
	Fluopicolide	LC(ESI/PI)-QTOF	quantitative	114	107	5	2	10	60
	Fluopyram	LC(ESI/PI)-QTOF	quantitative	110	110	4	4	4.2	30
	Fluopyram benzamide	LC(ESI/PI)-QTOF	quantitative	119	110	4	4	4.6	30
	Fluoxastrobin	LC(ESI/PI)-QTOF	quantitative	88	80	4	2	7	60
	Flupyradifurone	LC(ESI/PI)-QTOF	qualitative	248	271	6	8	13	30
	Fluquinconazole	LC(ESI/PI)-QTOF	quantitative	92	96	3	4	5.4	70
	Fluroxypyr	LC(ESI/NI)-QTOF	quantitative	-	92	-	14	181	480
	Flusilazole	LC(ESI/PI)-QTOF	quantitative	95	90	11	3	34	110
	Flutolanil	LC(ESI/PI)-QTOF	quantitative	85	87	5	3	13	110
	Flutriafol	LC(ESI/PI)-QTOF	quantitative	80	79	6	3	10	70
	Fluxapyroxad	LC(ESI/PI)-QTOF	quantitative	117	113	3	3	2.9	30
	Folpet	GC-QQQ	semi-quantitative	32	64	6	24	16	80
	Foramsulfuron	LC(ESI/PI)-QTOF	quantitative	81	104	10	3	7.4	30
	Forchlorfenuron	LC(ESI/PI)-QTOF	quantitative	89	83	8	4	7	30
	Formetanate HCL	LC(ESI/PI)-QTOF	semi-quantitative	43	45	11	9	4.3	30
	Fuberidazole	LC(ESI/PI)-QTOF	quantitative	77	70	4	5	3.2	30
	Furalaxyl	LC(ESI/PI)-QTOF	quantitative	95	87	5	1	4.6	30
	Furathiocarb	LC(ESI/PI)-QTOF	quantitative	93	84	5	2	4	30
	gamma-HCH	GC-QQQ	qualitative	18	34	6	17	2.6	80
	Halauxifen-methyl	LC(ESI/PI)-QTOF	quantitative	113	103	4	4	4.7	30
	Halofenozide	LC(ESI/PI)-QTOF	quantitative	108	102	6	8	6.5	30
	Haloxyfop-p	LC(ESI/PI)-QTOF	quantitative	-	118	-	6	52	240
	Hexachlorobenzene	GC-QQQ	semi-quantitative	15	76	18	20	8.4	80
	Hexaconazole	LC(ESI/PI)-QTOF	quantitative	109	87	8	3	8.3	30
	Hexaflumuron	LC(ESI/NI)-QTOF	not validated	100	348	37	9	31	30
	Hexythiazox	LC(ESI/PI)-QTOF	quantitative	109	91	7	5	7	30
	Hydramethylnon	LC(ESI/PI)-QTOF	not validated	-	-	-	-	-	-
	Imazalil	LC(ESI/PI)-QTOF	quantitative	95	77	10	3	7.4	60
	Imazapic	LC(ESI/PI)-QTOF	quantitative	-	91	-	7	43	240
	Imazapyr	LC(ESI/PI)-QTOF	semi-quantitative	-	61	-	7	32	240
	Imazaquin	LC(ESI/PI)-QTOF	quantitative	93	93	3	3	3	30
	Imazethapyr	LC(ESI/PI)-QTOF	quantitative	79	73	9	5	6.8	30
	Imidacloprid	LC(ESI/PI)-QTOF	qualitative	942	227	49	7	866	60
	Imidacloprid 5-hydroxy	LC(ESI/PI)-QTOF	qualitative	153	127	20	5	29	30
	Imidacloprid-desnitro	LC(ESI/PI)-QTOF	quantitative	109	112	21	5	24	30
	Indoxacarb-(S)	LC(ESI/PI)-QTOF	quantitative	84	79	8	3	13	60
	Ipconazole 1	LC(ESI/PI)-QTOF	quantitative	88	81	5	4	4	30
	Ipconazole 2	LC(ESI/PI)-QTOF	qualitative	262	283	3	5	7.6	30
	Iprovalicarb 1	LC(ESI/PI)-QTOF	quantitative	87	84	9	4	14	60
	Iprovalicarb 2	LC(ESI/PI)-QTOF	quantitative	74	71	6	2	7.8	60
	Isoprocarb	LC(ESI/PI)-QTOF	quantitative	67	72	9	3	5.5	30
	Isoproturon	LC(ESI/PI)-QTOF	quantitative	74	73	5	2	6.3	60
	Isoxaben	LC(ESI/PI)-QTOF	quantitative	101	112	14	8	13	30
	Isoxaflutole	LC(ESI/PI)-QTOF	quantitative	111	108	9	7	9	30
	Ivermectin	LC(ESI/PI)-QTOF	not validated	-	-	-	-	-	-
	Kresoxim-methyl	LC(ESI/PI)-QTOF	quantitative	115	111	5	4	11	60
	lambda-Cyhalothrin	GC-QQQ	quantitative	74	116	8	5	11	80
	Lenacil	LC(ESI/PI)-QTOF	quantitative	71	74	12	11	19	80
	Linuron	LC(ESI/PI)-QTOF	quantitative	90	91	4	3	5	110
	Lufenuron	LC(ESI/PI)-QTOF	semi-quantitative	187	113	6	7	10	30
	Mandipropamid	LC(ESI/PI)-QTOF	quantitative	118	97	3	3	6.6	60
	MCPA	LC(ESI/NI)-QTOF	quantitative	97	95	13	8	21	60
	Mecoprop-p	LC(ESI/NI)-QTOF	quantitative	93	98	15	6	24	60
	Mefenacet	LC(ESI/PI)-QTOF	quantitative	87	81	4	2	3.6	30
	Mepanipyrim	LC(ESI/PI)-QTOF	quantitative	97	98	7	5	6.4	30
	Mepronil	LC(ESI/PI)-QTOF	quantitative	107	103	4	6	3.8	30
	Meptyldinocap phenol	LC(ESI/NI)-QTOF	semi-quantitative	94	86	42	6	33.8	30
	Mesotrione	LC(ESI/PI)-QTOF	quantitative	-	83	-	9	53	240
	Metaflumizone	LC(ESI/PI)-QTOF	not validated	-	-	-	-	-	-
	Metalaxyl	LC(ESI/PI)-QTOF	semi-quantitative	37	46	4	2	9	180
	Metalaxyl Metabolite CGA 62826	LC(ESI/PI)-QTOF	qualitative	45	124	245	7	103	30
	Metamitron	LC(ESI/PI)-QTOF	quantitative	110	96	4	5	9.2	60
	Metamitron-desamino	LC(ESI/PI)-QTOF	quantitative	110	106	4	2	3.7	30
	Metazachlor	LC(ESI/PI)-QTOF	quantitative	90	119	4	3	8.5	80
	Metconazole	LC(ESI/PI)-QTOF	quantitative	110	97	10	3	21	60
	Methabenzthiazuron	LC(ESI/PI)-QTOF	quantitative	118	106	3	3	6.6	60
	Methamidophos	LC(ESI/PI)-QTOF	semi-quantitative	34	38	14	7	4.5	30
	Methiocarb	LC(ESI/PI)-QTOF	quantitative	110	85	6	8	13	60
	Methiocarb sulfon	LC(ESI/PI)-QTOF	quantitative	104	102	17	7	17	30
	Methiocarb sulfoxide	LC(ESI/PI)-QTOF	quantitative	121	85	25	11	28	30
	Methomyl	LC(ESI/PI)-QTOF	quantitative	88	80	4	4	2.3	30
	Methoprotryne	LC(ESI/PI)-QTOF	quantitative	93	96	5	7	4.1	30
	Methoxyfenozide	LC(ESI/PI)-QTOF	quantitative	99	95	6	6	11	60
	Metobromuron	LC(ESI/PI)-QTOF	quantitative	95	88	5	6	9.2	60
	Metolachlor	LC(ESI/PI)-QTOF	quantitative	95	110	3	6	9.6	110
	Metolachlor ethane sulfonic acid	LC(ESI/PI)-QTOF	not validated	-	-	-	-	-	-
	Metolachlor oxanilic acid	LC(ESI/PI)-QTOF	qualitative	671	626	6	8	41	30
	Metrafenone	LC(ESI/PI)-QTOF	semi-quantitative	162	111	9	7	14	30
	Metribuzin	LC(ESI/PI)-QTOF	quantitative	118	88	4	3	9.5	60
	Metsulfuron-methyl	LC(ESI/PI)-QTOF	quantitative	81	90	4	3	6.8	60
	Mevinphos 1	LC(ESI/PI)-QTOF	quantitative	83	107	10	5	22	70
	Mevinphos 2	LC(ESI/PI)-QTOF	quantitative	90	106	10	4	20	70
	Mexacarbate	LC(ESI/PI)-QTOF	quantitative	79	75	9	2	6.7	30
	Monceren (Pencycuron)	LC(ESI/PI)-QTOF	quantitative	97	80	4	3	6.8	60
	Monocrotophos	LC(ESI/PI)-QTOF	quantitative	94	76	6	3	5.4	30
	Monolinuron	LC(ESI/PI)-QTOF	quantitative	97	103	4	4	4	30
	Moxidectin	LC(ESI/PI)-QTOF	not validated	-	-	-	-	-	-
	Myclobutanil	LC(ESI/PI)-QTOF	quantitative	80	77	5	2	14	110
	Napropamide	LC(ESI/PI)-QTOF	quantitative	103	106	4	2	8.3	60
	Neburon	LC(ESI/PI)-QTOF	quantitative	79	72	6	2	4.5	30
	Nicosulfuron	LC(ESI/PI)-QTOF	quantitative	72	69	6	3	8.2	60
	Nitenpyram	LC(ESI/PI)-QTOF	quantitative	97	101	21	4	19	30
	Novaluron	LC(ESI/PI)-QTOF	quantitative	90	59	10	6	8.3	30
	Nuarimol	LC(ESI/PI)-QTOF	quantitative	100	80	9	6	8.2	30
	Omethoate	LC(ESI/PI)-QTOF	semi-quantitative	57	56	7	5	3.9	30
	Oryzalin	LC(ESI/PI)-QTOF	not validated	-	-	-	-	-	-
	Oxadixyl	LC(ESI/PI)-QTOF	quantitative	85	111	17	9	27	60
	Oxamyl	LC(ESI/PI)-QTOF	quantitative	85	79	11	3	8.7	30
	Oxyfluorfen	LC(ESI/PI)-QTOF	quantitative	-	114	-	6	116	570
	Paclobutrazol	LC(ESI/PI)-QTOF	quantitative	78	85	3	2	5.8	70
	Penconazole	LC(ESI/PI)-QTOF	quantitative	114	118	3	3	12	110
	Pendimethalin	LC(ESI/PI)-QTOF	quantitative	74	94	8	1	14	80
	Penoxsulam	LC(ESI/PI)-QTOF	semi-quantitative	139	123	14	2	18	30
	Phenmedipham	LC(ESI/PI)-QTOF	quantitative	75	72	3	5	2.4	30
	Phosmet	LC(ESI/PI)-QTOF	quantitative	98	101	6	2	14	80
	Phosmet oxon	LC(ESI/PI)-QTOF	quantitative	121	108	3	1	3.9	30
	Phoxim	LC(ESI/PI)-QTOF	quantitative	84	94	17	2	13	30
	Picoxystrobin	LC(ESI/PI)-QTOF	quantitative	109	91	3	4	3.5	30
	Piperonyl-butoxide	LC(ESI/PI)-QTOF	quantitative	86	96	4	3	10	110
	Pirimicarb	LC(ESI/PI)-QTOF	quantitative	79	74	7	2	10	60
	Pirimicarb-desmethyl	LC(ESI/PI)-QTOF	quantitative	117	119	5	6	5.5	30
	Pirimiphos-methyl	LC(ESI/PI)-QTOF	quantitative	75	91	4	3	6.8	80
	Pirimiphos-methyl-N-desethyl	LC(ESI/PI)-QTOF	quantitative	96	104	13	2	12	30
	Prochloraz	LC(ESI/PI)-QTOF	quantitative	83	77	5	1	12	110
	Prochloraz BTS 44595	LC(ESI/PI)-QTOF	quantitative	129	118	6	4	7.2	30
	Prochloraz BTS 44596	LC(ESI/PI)-QTOF	semi-quantitative	162	114	9	3	33	30
	Promecarb	LC(ESI/PI)-QTOF	quantitative	76	71	5	2	3.3	30
	Prometryn	LC(ESI/PI)-QTOF	quantitative	87	78	3	3	4.4	60
	Propamocarb	LC(ESI/PI)-QTOF	semi-quantitative	50	50	4	8	4.2	60
	Propaquizafop	LC(ESI/PI)-QTOF	quantitative	116	104	6	3	12	60
	Propargite	LC(ESI/PI)-QTOF	quantitative	70	82	5	2	7.7	70
	Propham	LC(ESI/PI)-QTOF	quantitative	-	75	-	4	32	30
	Propiconazole	LC(ESI/PI)-QTOF	quantitative	118	106	3	2	5.6	60
	Propoxur	LC(ESI/PI)-QTOF	quantitative	82	72	6	2	9	60
	Propyzamide	LC(ESI/PI)-QTOF	quantitative	89	94	8	5	16	80
	Prosulfocarb	LC(ESI/PI)-QTOF	semi-quantitative	51	88	177	5	85	30
	Prothioconazole	LC(ESI/PI)-QTOF	semi-quantitative	56	51	3	6	2.9	60
	Prothioconazole-desthio	LC(ESI/PI)-QTOF	semi-quantitative	182	113	4	7	7.5	30
	Pymetrozine	LC(ESI/PI)-QTOF	quantitative	92	89	21	9	37	60
	Pyracarbolid	LC(ESI/PI)-QTOF	quantitative	110	118	7	1	7.4	30
	Pyraclostrobin	LC(ESI/PI)-QTOF	quantitative	119	98	6	4	7	60
	Pyraflufen-ethyl	LC(ESI/PI)-QTOF	quantitative	121	100	11	7	13	30
	Pyrethrin I	LC(ESI/PI)-QTOF	quantitative	-	111	-	4	31	240
	Pyrethrin II	LC(ESI/PI)-QTOF	quantitative	-	109	-	14	106	240
	Pyridaben	LC(ESI/PI)-QTOF	qualitative	84	150	11	3	21	70
	Pyrimethanil	LC(ESI/PI)-QTOF	quantitative	78	84	6	2	9.9	110
	Pyrimethanil M605F002	LC(ESI/PI)-QTOF	semi-quantitative	79	110	46	4	35	30
	Pyriofenone	LC(ESI/PI)-QTOF	semi-quantitative	131	98	11	5	14	30
	Pyriproxyfen	LC(ESI/PI)-QTOF	quantitative	101	102	4	4	12	110
	Pyroxsulam	LC(ESI/PI)-QTOF	semi-quantitative	132	113	12	4	15	30
	Quinmerac	LC(ESI/PI)-QTOF	qualitative	272	227	4	4	9.9	30
	Quinoxyfen	LC(ESI/PI)-QTOF	quantitative	110	88	4	4	8.7	60
	Quizalofop-p	LC(ESI/PI)-QTOF	quantitative	-	115	-	5	37	240
	Quizalofop-p-ethyl	LC(ESI/PI)-QTOF	quantitative	77	68	4	1	37	240
	Rotenone	LC(ESI/PI)-QTOF	quantitative	-	102	-	4	44	30
	Sedaxane 1	LC(ESI/PI)-QTOF	quantitative	121	103	9	2	10	30
	Sedaxane 2	LC(ESI/PI)-QTOF	semi-quantitative	41	85	119	3	46	30
	Siduron 1	LC(ESI/PI)-QTOF	quantitative	98	92	3	6	2.5	30
	Siduron 2	LC(ESI/PI)-QTOF	quantitative	-	98	-	9	63	30
	Simetryn	LC(ESI/PI)-QTOF	quantitative	96	98	4	7	3.8	30
	Spinetoram	LC(ESI/PI)-QTOF	quantitative	114	93	14	7	30	60
	Spinosyn A	LC(ESI/PI)-QTOF	quantitative	91	96	9	2	15	60
	Spinosyn D	LC(ESI/PI)-QTOF	quantitative	70	71	22	4	29	60
	Spirodiclofen	LC(ESI/PI)-QTOF	semi-quantitative	52	45	7	4	3.5	30
	Spiromesifen	LC(ESI/NI)-QTOF	qualitative	173	161	5	8	6.7	30
	Spirotetramat	LC(ESI/PI)-QTOF	quantitative	125	102	5	2	12	60
	Spirotetramat-enol	LC(ESI/PI)-QTOF	not validated	-	-	-	-	-	-
	Spirotetramat-enol-glucoside	LC(ESI/PI)-QTOF	quantitative	111	104	29	1	31	30
	Spirotetramat-keto-hydroxy	LC(ESI/PI)-QTOF	quantitative	-	119	-	10	88	240
	Spirotetramat-mono-hydroxy	LC(ESI/PI)-QTOF	quantitative	128	115	8	4	9.2	30
	Spiroxamine 1	LC(ESI/PI)-QTOF	quantitative	106	88	11	6	21	60
	Spiroxamine 2	LC(ESI/PI)-QTOF	quantitative	90	83	5	2	7.7	60
	Sulfentrazone	LC(ESI/PI)-QTOF	quantitative	70	89	8	8	5	30
	tau-Fluvalinate 1	GC-QQQ	not validated	51	110	18	13	25	80
	tau-Fluvalinate 2	GC-QQQ	not validated	8	55	76	12	25	80
	Tebuconazole	LC(ESI/PI)-QTOF	quantitative	84	82	4	2	11	110
	Tebufenozide	LC(ESI/PI)-QTOF	quantitative	105	108	4	7	3.8	30
	Tebufenpyrad	LC(ESI/PI)-QTOF	quantitative	104	94	3	3	6.4	70
	Tebuthiuron	LC(ESI/PI)-QTOF	quantitative	94	93	4	6	3.6	30
	Teflubenzuron	LC(ESI/NI)-QTOF	quantitative	-	108	-	10	16	30
	Temephos	LC(ESI/PI)-QTOF	quantitative	92	68	7	4	6	30
	Terbuthylazine	LC(ESI/PI)-QTOF	quantitative	115	129	9	4	23	80
	Terbuthylazine-desethyl	LC(ESI/PI)-QTOF	quantitative	123	118	12	4	14	30
	Terbutryn	LC(ESI/PI)-QTOF	quantitative	90	93	7	9	12	60
	Tetraconazole	LC(ESI/PI)-QTOF	quantitative	112	79	6	3	6.7	60
	Tetramethrin 1	GC-QQQ	qualitative	13	65	7	8	6.4	80
	Tetramethrin 2	GC-QQQ	semi-quantitative	34	124	24	18	17	80
	Thiabendazole	LC(ESI/PI)-QTOF	quantitative	72	77	11	4	15	60
	Thiacloprid	LC(ESI/PI)-QTOF	quantitative	86	71	3	2	4.5	60
	Thiamethoxam	LC(ESI/PI)-QTOF	quantitative	93	73	2	2	3	60
	Thidiazuron	LC(ESI/PI)-QTOF	quantitative	95	80	5	6	4.9	30
	Thiencarbazone-methyl	LC(ESI/PI)-QTOF	qualitative	223	306	15	23	31	30
	Thifensulfuron-methyl	LC(ESI/PI)-QTOF	quantitative	94	64	5	6	4.1	30
	Thiobencarb	LC(ESI/PI)-QTOF	quantitative	84	77	5	4	3.8	30
	Thiofanox	LC(ESI/PI)-QTOF	quantitative	117	117	8	1	9	30
	Thiophanate-methyl	LC(ESI/PI)-QTOF	qualitative	-	18	-	43	23.6	60
	Tolyfluanid	LC(ESI/PI)-QTOF	quantitative	104	104	8	2	19	80
	Tolylfluanid metabolite DMST	LC(ESI/PI)-QTOF	quantitative	-	111	-	7	56	240
	trans-Permethrin	GC-QQQ	quantitative	87	134	16	1	40	80
	Triadimefon	LC(ESI/PI)-QTOF	quantitative	89	106	10	3	20	70
	Triadimenol	LC(ESI/PI)-QTOF	quantitative	71	77	4	4	5.8	70
	Tri-allate	LC(ESI/PI)-QTOF	quantitative	70	101	9	10	15	80
	Trichlorfon	LC(ESI/PI)-QTOF	quantitative	117	100	11	11	12	30
	Tricyclazole	LC(ESI/PI)-QTOF	quantitative	95	104	4	3	11	110
	Trifloxystrobin	LC(ESI/PI)-QTOF	quantitative	116	90	7	8	15	60
	Trifloxystrobin metabolite CGA 321113	LC(ESI/PI)-QTOF	quantitative	93	101	20	6	17	30
	Triflumizole	LC(ESI/PI)-QTOF	qualitative	1214	1324	5	3	123	70
	Triflumuron	LC(ESI/PI)-QTOF	quantitative	101	82	5	6	4.4	30
	Triticonazole	LC(ESI/PI)-QTOF	quantitative	81	70	6	2	4.3	30
	Vamidothion	LC(ESI/PI)-QTOF	quantitative	90	79	6	2	5.2	30
	Zoxamide	LC(ESI/PI)-QTOF	quantitative	114	88	4	3	9.1	60

## Sheet: Table S12
	Table S12: Validation parameters of all compounds for the extraction method of the PUF/XAD-2 columns
	Parameter	Instrument	Validation status	Recovery rate / %		Relative standard deviation (RSD) / %		MDL / pg/m³	MQL / pg/m³
				low spiking level	high spiking level	low spiking level	high spiking level
	2,4'-DDD	GC-QQQ	semi-quantitative	133	140	4	1	21	60.35
	2,4'-DDE	GC-QQQ	semi-quantitative	41	41	11	4	16	60.35
	2,4'-DDT	GC-QQQ	qualitative	201	205	4	2	31	60.35
	2.4-D	LC(ESI/NI)-QTOF	qualitative	25	56	157	47	4.1	15.36
	3-Hydroxycarbofuran	LC(ESI/PI)-QTOF	quantitative	126	70	24	11	7	7.68
	4,4'-DDD	GC-QQQ	qualitative	146	166	6	0	31	60.35
	4,4'-DDE	GC-QQQ	quantitative	100	106	2	4	8.2	60.35
	4,4'-DDT	GC-QQQ	qualitative	175	178	4	4	22	60.35
	Abamectin	LC(ESI/PI)-QTOF	qualitative	1961	-	174	-	780	7.68
	Acephate	LC(ESI/PI)-QTOF	semi-quantitative	85	124	53	37	10	7.68
	Acetamiprid	LC(ESI/PI)-QTOF	quantitative	98	79	17	5	7.7	15.36
	Acetamiprid-N-desmethyl	LC(ESI/PI)-QTOF	quantitative	-	108	-	12	17	7.68
	Acibenzolar-S-methyl	LC(ESI/PI)-QTOF	qualitative	-	45	-	80	38	36.06
	Aclonifen	LC(ESI/PI)-QTOF	not validated	-	-	-	-	-	-
	Alanycarb	LC(ESI/PI)-QTOF	qualitative	20	-	112	-	5	7.68
	Aldicarb	LC(ESI/PI)-QTOF	qualitative	2	3	171	161	0.9	7.68
	Aldicarb sulfone	LC(ESI/PI)-QTOF	qualitative	77	269	106	48	19	7.68
	Aldicarb sulfoxide	LC(ESI/PI)-QTOF	qualitative	268	696	42	50	25	7.68
	Allethrin	LC(ESI/PI)-QTOF	qualitative	7	11	109	54	8	37.86
	alpha-HCH	GC-QQQ	quantitative	76	102	15	12	21	30.17
	Ametoctradin	LC(ESI/PI)-QTOF	not validated	-	-	-	-	-	-
	Ametryn	LC(ESI/PI)-QTOF	semi-quantitative	31	100	156	26	11	7.68
	Aminocarb	LC(ESI/PI)-QTOF	qualitative	87	148	51	30	10	7.68
	Atrazine	LC(ESI/PI)-QTOF	semi-quantitative	56	50	35	25	22	37.86
	Azadirachtin	LC(ESI/PI)-QTOF	quantitative	106	98	11	15	2.7	7.68
	Azoxystrobin	LC(ESI/PI)-QTOF	semi-quantitative	92	79	37	8	17	15.36
	Azoxystrobin-O-demethyl	LC(ESI/PI)-QTOF	quantitative	-	83	-	14	12	36.06
	Baycor (Bitertanol)	LC(ESI/PI)-QTOF	semi-quantitative	73	36	192	111	32	7.68
	Benalaxyl	LC(ESI/PI)-QTOF	semi-quantitative	45	37	62	37	6	7.68
	Bendiocarb	LC(ESI/PI)-QTOF	semi-quantitative	69	56	16	9	2.6	7.68
	Bentazone	LC(ESI/NI)-QTOF	semi-quantitative	90	112	8	40	1.5	15.36
	Benzoximate	LC(ESI/PI)-QTOF	qualitative	21	22	97	66	4.6	7.68
	beta-HCH	GC-QQQ	quantitative	78	65	13	11	18	30.17
	Bifenazate	LC(ESI/PI)-QTOF	not validated	-	-	-	-	-	-
	Bifenthrin	GC-QQQ	semi-quantitative	66	51	11	20	27	60.35
	Bixafen	LC(ESI/PI)-QTOF	semi-quantitative	75	86	36	42	12	15.36
	Boscalid	LC(ESI/PI)-QTOF	semi-quantitative	51	68	24	30	18	15.36
	Bromoxynil	LC(ESI/NI)-QTOF	qualitative	114	213	82	71	22	7.68
	Bromuconazole 1	LC(ESI/PI)-QTOF	semi-quantitative	78	74	27	31	4.9	7.68
	Bromuconazole 2	LC(ESI/PI)-QTOF	qualitative	33	47	69	52	5.1	7.68
	Bupirimate	LC(ESI/PI)-QTOF	qualitative	29	47	80	12	26	37.86
	Buprofezin	LC(ESI/PI)-QTOF	qualitative	17	29	51	31	2	7.68
	Butafenacil	LC(ESI/PI)-QTOF	qualitative	126	117	49	70	14	7.68
	Butocarboxim	LC(ESI/PI)-QTOF	qualitative	-	17	-	35	6.4	36.06
	Butoxycarboxim	LC(ESI/PI)-QTOF	qualitative	71	130	52	32	8.4	7.68
	Captan	GC-QQQ	quantitative	119	109	10	21	43	60.35
	Captan THPI	GC-QQQ	semi-quantitative	78	138	54	39	152	60.35
	Carbaryl	LC(ESI/PI)-QTOF	semi-quantitative	-	130	-	24	8.1	7.68
	Carbendazim	LC(ESI/PI)-QTOF	semi-quantitative	104	90	48	23	12	15.36
	Carbetamide	LC(ESI/PI)-QTOF	quantitative	61.71	92	16.6	13	7.6	7.68
	Carbofuran	LC(ESI/PI)-QTOF	semi-quantitative	122	43	36	8	10	7.68
	Carboxin	LC(ESI/PI)-QTOF	qualitative	7	-	99	-	1.6	7.68
	Carfentrazone	LC(ESI/PI)-QTOF	not validated	-	-	-	-	-	-
	Carfentrazone-ethyl	LC(ESI/PI)-QTOF	semi-quantitative	49	61	21	26	13	37.86
	Chlorantraniliprole	LC(ESI/PI)-QTOF	quantitative	91	90	23	7	5.7	15.36
	Chlorfluazuron	LC(ESI/NI)-QTOF	qualitative	67	76	128	77	6.5	7.68
	Chloridazon	LC(ESI/PI)-QTOF	semi-quantitative	176	75	64	14	26	7.68
	Chlorimuron-ethyl	LC(ESI/PI)-QTOF	qualitative	269	295	153	71	96	7.68
	Chlorothalonil	GC-QQQ	quantitative	98	78	16	31	55	60.35
	Chlorothalonil 4-hydroxy	LC(ESI/NI)-QTOF	qualitative	91	17	118	92	25	7.68
	Chlorotoluron	LC(ESI/PI)-QTOF	quantitative	106	70	4	23	1.7	15.36
	Chloroxuron	LC(ESI/PI)-QTOF	semi-quantitative	42	42	114	33	11	7.68
	Chlorpropham	GC-QQQ	semi-quantitative	56	56	6	1	12	60.35
	Chlorpyrifos	GC-QQQ	quantitative	109	114	4	3	15	60.35
	Chlorpyrifos-methyl	GC-QQQ	quantitative	110	118	1	4	2.5	60.35
	Chlorpyrifos-methyl-desmethyl	LC(ESI/NI)-QTOF	not validated	-	-	-	-	-	-
	Chlorpyrifos-methyl-TCPy	LC(ESI/NI)-QTOF	qualitative	64	86	88	54	13	7.68
	cis-Permethrin	GC-QQQ	quantitative	89	77	13	10	40	60.35
	Clethodim 1	LC(ESI/PI)-QTOF	not validated	-	-	-	-	-	-
	Clethodim 2	LC(ESI/PI)-QTOF	qualitative	32	-	50	-	3.6	7.68
	Clofentezine	LC(ESI/PI)-QTOF	not validated	-	-	-	-	-	-
	Clomazone	LC(ESI/PI)-QTOF	semi-quantitative	59	63	7	15	4.8	37.86
	Clopyralid	LC(ESI/PI)-QTOF	semi-quantitative	83	95	155	25	9.8	7.68
	Clothianidin	LC(ESI/PI)-QTOF	quantitative	96	90	25	22	11	15.36
	Cyantraniliprole	LC(ESI/PI)-QTOF	quantitative	89	76	21	30	8.5	15.36
	Cyazofamid	LC(ESI/PI)-QTOF	qualitative	91	108	48	47	10	7.68
	Cycloxydim	LC(ESI/NI)-QTOF	not validated	-	-	-	-	-	-
	Cycluron	LC(ESI/PI)-QTOF	semi-quantitative	190	54	26	29	11	7.68
	Cyflufenamide	LC(ESI/PI)-QTOF	qualitative	26	33	157	78	9.4	7.68
	Cyfluthrin 1	GC-QQQ	qualitative	238	187	40	8	337	60.35
	Cyfluthrin 2	GC-QQQ	qualitative	170	156	12	2	73	60.35
	Cyfluthrin 3	GC-QQQ	semi-quantitative	140	143	4	4	20	60.35
	Cyfluthrin 4	GC-QQQ	qualitative	146	146	1	1	6.1	60.35
	Cymoxanil	LC(ESI/PI)-QTOF	semi-quantitative	49	61	104	24	28	15.36
	Cypermethrin 1	GC-QQQ	qualitative	142	198	57	7	292	60.35
	Cypermethrin 2	GC-QQQ	semi-quantitative	118	125	12	6	51	60.35
	Cypermethrin 3	GC-QQQ	quantitative	101	92	7	3	26	60.35
	Cypermethrin 4	GC-QQQ	quantitative	104	104	7	3	26	60.35
	Cyproconazole 1	LC(ESI/PI)-QTOF	semi-quantitative	82	83	14	53	28	15.36
	Cyproconazole 2	LC(ESI/PI)-QTOF	semi-quantitative	67	79	65	8	22	15.36
	Cyprodinil	LC(ESI/PI)-QTOF	semi-quantitative	40	67	38	7	19	45.53
	Cyprodinil metabolite CGA304075	LC(ESI/PI)-QTOF	qualitative	-	5	-	245	12	36.06
	Cyromazine	LC(ESI/PI)-QTOF	qualitative	-	-	-	-	-	-
	DEAMPY	LC(ESI/PI)-QTOF	quantitative	82	77	29	13	5	7.68
	delta-HCH	GC-QQQ	qualitative	189	204	11	5	37	30.17
	Deltamethrin	GC-QQQ	quantitative	104	99	21	20	76	60.35
	Desmedipham	LC(ESI/PI)-QTOF	semi-quantitative	55	66	13	35	1.7	7.68
	Dicamba	LC(ESI/NI)-QTOF	qualitative	35	90	157	42	5.7	15.36
	Dichlorvos	LC(ESI/PI)-QTOF	quantitative	-	113	-	13	3.9	7.68
	Diclobutrazol	LC(ESI/PI)-QTOF	semi-quantitative	73	75	50	20	8.3	7.68
	Dicloran	GC-QQQ	quantitative	90	75	9	31	30	60.35
	Diclosulam	LC(ESI/PI)-QTOF	quantitative	-	94	-	12	14	7.68
	Dicrotophos	LC(ESI/PI)-QTOF	semi-quantitative	101	138	15	29	3.6	7.68
	Dieldrin	GC-QQQ	quantitative	103	108	2	5	9	60.35
	Diethofencarb	LC(ESI/PI)-QTOF	semi-quantitative	100	49.62	22	9.62	5	7.68
	Difenoconazole	LC(ESI/PI)-QTOF	qualitative	53	78	90	66	6.4	15.36
	Diflubenzuron	LC(ESI/PI)-QTOF	qualitative	-	58	-	151	212	7.68
	Diflufenican	LC(ESI/PI)-QTOF	qualitative	-	6	-	155	10	36.06
	Diflufenican AE-B107137	LC(ESI/PI)-QTOF	qualitative	-	12	-	245	31	36.06
	Dimethenamid-p	LC(ESI/PI)-QTOF	semi-quantitative	90	60	13	24	7	45.53
	Dimethoate	LC(ESI/PI)-QTOF	semi-quantitative	87	108	46	40	65	15.36
	Dimethomorph 1	LC(ESI/PI)-QTOF	semi-quantitative	104	87	21	8	5.6	15.36
	Dimethomorph 2	LC(ESI/PI)-QTOF	quantitative	90	72	8	7	2.4	15.36
	Dimoxystrobin	LC(ESI/PI)-QTOF	semi-quantitative	47	35	37	27	8	15.36
	Diniconazole	LC(ESI/PI)-QTOF	semi-quantitative	39	40	50	38	4.4	7.68
	Dinotefuran	LC(ESI/PI)-QTOF	semi-quantitative	60	86	40	14	11	15.36
	Diuron	LC(ESI/PI)-QTOF	quantitative	102	94	8	13	3.8	15.36
	Doramectin	LC(ESI/PI)-QTOF	qualitative	2	-	4733	-	24	7.68
	Emamectin-benzoate 1	LC(ESI/PI)-QTOF	not validated	-	-	-	-	-	-
	Emamectin-benzoate 2	LC(ESI/PI)-QTOF	qualitative	72	66	121	52	20	7.68
	Epoxiconazole	LC(ESI/PI)-QTOF	quantitative	74	80	28	16	7.9	15.36
	Eprinomectin	LC(ESI/PI)-QTOF	not validated	-	-	-	-	-	-
	Etaconazole	LC(ESI/PI)-QTOF	quantitative	-	92	-	32	21	7.68
	Ethiofencarb	LC(ESI/PI)-QTOF	not validated	-	-	-	-	-	-
	Ethiprole	LC(ESI/PI)-QTOF	quantitative	111	90	12	23	3.1	7.68
	Ethirimol	LC(ESI/PI)-QTOF	qualitative	-	5	-	114	5	36.06
	Ethofumesate	LC(ESI/PI)-QTOF	quantitative	93	68.33	14	24	6.1	15.36
	Famoxadone	LC(ESI/PI)-QTOF	qualitative	36	131	272	87	45	15.36
	Fenamidone	LC(ESI/PI)-QTOF	qualitative	162	69	27	22	10	7.68
	Fenarimol	LC(ESI/PI)-QTOF	semi-quantitative	62	84	39	46	27	37.86
	Fenazaquin	LC(ESI/PI)-QTOF	qualitative	196	128	89	96	40	7.68
	Fenbuconazole	LC(ESI/PI)-QTOF	qualitative	39	86	85	39	11	15.36
	Fenhexamid	LC(ESI/PI)-QTOF	qualitative	-	22	-	156	6.7	15.36
	Fenobucarb	LC(ESI/PI)-QTOF	semi-quantitative	82	65	26	7	4.9	7.68
	Fenoxycarb	LC(ESI/PI)-QTOF	qualitative	23	45	35	39	3.6	15.36
	Fenpropidin	LC(ESI/PI)-QTOF	semi-quantitative	35	53	27	68	2.2	7.68
	Fenpropimorph	LC(ESI/PI)-QTOF	qualitative	54	73	50	33	12	15.36
	Fenpyroximate	LC(ESI/PI)-QTOF	qualitative	228	9	111	97	58	7.68
	Fenuron	LC(ESI/PI)-QTOF	quantitative	95	115	15	15	35	7.68
	Fenvalerate	GC-QQQ	quantitative	106	120	9	7	35	60.35
	Fipronil	LC(ESI/PI)-QTOF	qualitative	14	41	84	117	16	45.53
	Fipronil sulfone	LC(ESI/NI)-QTOF	qualitative	83	114	135	78	26	7.68
	Flazasulfuron	LC(ESI/PI)-QTOF	not validated	-	-	-	-	-	-
	Flonicamid	LC(ESI/PI)-QTOF	semi-quantitative	-	64	-	30	41	72.08
	Florasulam	LC(ESI/PI)-QTOF	semi-quantitative	33	68	157	13	12	7.68
	Fluazifop-p	LC(ESI/NI)-QTOF	qualitative	-	106	-	100	556	177.67
	Fluazinam	LC(ESI/NI)-QTOF	qualitative	48	67	130	72	28	15.36
	Flubendiamide	LC(ESI/PI)-QTOF	qualitative	46	59	31	50	3.3	7.68
	Fludioxonil	LC(ESI/NI)-QTOF	qualitative	67	82	139	75	64	45.53
	Flufenacet	LC(ESI/PI)-QTOF	quantitative	76	58.45	19	5.86	6.8	15.36
	Flufenoxuron	LC(ESI/PI)-QTOF	qualitative	-	-	-	-	3	7.68
	Flumioxazine	LC(ESI/PI)-QTOF	not validated	-	-	-	-	-	-
	Fluometuron	LC(ESI/PI)-QTOF	semi-quantitative	260	64	49	19	29	7.68
	Fluopicolide	LC(ESI/PI)-QTOF	semi-quantitative	82	74	21	16	22	15.36
	Fluopyram	LC(ESI/PI)-QTOF	quantitative	107	74	18	15	4.4	7.68
	Fluopyram benzamide	LC(ESI/PI)-QTOF	semi-quantitative	152	69	35	11	12	7.68
	Fluoxastrobin	LC(ESI/PI)-QTOF	semi-quantitative	59	67	15	26	15	15.36
	Flupyradifurone	LC(ESI/PI)-QTOF	quantitative	107	100	15	7	3.6	7.68
	Fluquinconazole	LC(ESI/PI)-QTOF	qualitative	67	46	23	28	18	37.86
	Fluroxypyr	LC(ESI/NI)-QTOF	not validated	-	-	-	-	-	-
	Flusilazole	LC(ESI/PI)-QTOF	semi-quantitative	39	41	18	23	6	45.53
	Flutolanil	LC(ESI/PI)-QTOF	quantitative	71	75	34	22	33	45.53
	Flutriafol	LC(ESI/PI)-QTOF	quantitative	132	111	14	18	21	37.86
	Fluxapyroxad	LC(ESI/PI)-QTOF	semi-quantitative	89	90	37	12	7.6	7.68
	Folpet	GC-QQQ	quantitative	95	84	14	19	48	60.35
	Foramsulfuron	LC(ESI/PI)-QTOF	not validated	-	-	-	-	-	-
	Forchlorfenuron	LC(ESI/PI)-QTOF	qualitative	-	9	-	81	8	36.06
	Formetanate HCL	LC(ESI/PI)-QTOF	semi-quantitative	-	126	-	38	38	36.06
	Fuberidazole	LC(ESI/PI)-QTOF	qualitative	-	55	-	71	18	7.68
	Furalaxyl	LC(ESI/PI)-QTOF	quantitative	132	95	16	13	4.9	7.68
	Furathiocarb	LC(ESI/PI)-QTOF	qualitative	23	17	102	64	5.3	7.68
	gamma-HCH	GC-QQQ	semi-quantitative	42	33	19	7	29	60.35
	Halauxifen-methyl	LC(ESI/PI)-QTOF	qualitative	75	62	14	41	2.4	7.68
	Halofenozide	LC(ESI/PI)-QTOF	quantitative	-	107	-	21	26	7.68
	Haloxyfop-p	LC(ESI/PI)-QTOF	not validated	-	-	-	-	-	-
	Hexachlorobenzene	GC-QQQ	semi-quantitative	45	62	17	15	27	60.35
	Hexaconazole	LC(ESI/PI)-QTOF	semi-quantitative	55	46	34	16	4.3	7.68
	Hexaflumuron	LC(ESI/NI)-QTOF	qualitative	84	87	101	71	6.4	7.68
	Hexythiazox	LC(ESI/PI)-QTOF	qualitative	12	9	106	79	3	7.68
	Hydramethylnon	LC(ESI/PI)-QTOF	qualitative	8	34	528	79	9.9	7.68
	Imazalil	LC(ESI/PI)-QTOF	quantitative	113	73.52	11	15.62	5.8	15.36
	Imazapic	LC(ESI/PI)-QTOF	semi-quantitative	250	78	78	8	45	7.68
	Imazapyr	LC(ESI/PI)-QTOF	semi-quantitative	251	122	79	12	45	7.68
	Imazaquin	LC(ESI/PI)-QTOF	semi-quantitative	138	74.45	22	12.15	18	7.68
	Imazethapyr	LC(ESI/PI)-QTOF	semi-quantitative	103	90	34	13	7.9	7.68
	Imidacloprid	LC(ESI/PI)-QTOF	semi-quantitative	508	121	59	8	137	15.36
	Imidacloprid 5-hydroxy	LC(ESI/PI)-QTOF	semi-quantitative	47	51	170	10	18	7.68
	Imidacloprid-desnitro	LC(ESI/PI)-QTOF	not validated	-	-	-	-	-	-
	Indoxacarb-(S)	LC(ESI/PI)-QTOF	qualitative	93	54	87	82	37	15.36
	Ipconazole 1	LC(ESI/PI)-QTOF	qualitative	25	36	44	47	2.5	7.68
	Ipconazole 2	LC(ESI/PI)-QTOF	qualitative	174	160	85	53	34	7.68
	Iprovalicarb 1	LC(ESI/PI)-QTOF	qualitative	115	97	45	47	13	15.36
	Iprovalicarb 2	LC(ESI/PI)-QTOF	qualitative	106	91	46	49	55	72.08
	Isoprocarb	LC(ESI/PI)-QTOF	semi-quantitative	61	92	44	29	6.2	7.68
	Isoproturon	LC(ESI/PI)-QTOF	quantitative	93	72	19	30	8.2	15.36
	Isoxaben	LC(ESI/PI)-QTOF	semi-quantitative	140	88	64	21	21	7.68
	Isoxaflutole	LC(ESI/PI)-QTOF	semi-quantitative	71	82	16	42	2.6	7.68
	Ivermectin	LC(ESI/PI)-QTOF	qualitative	125	-	140	-	40	7.68
	Kresoxim-methyl	LC(ESI/PI)-QTOF	qualitative	51	29	65	110	15	15.36
	lambda-Cyhalothrin	GC-QQQ	quantitative	119	110	7	5	28	60.35
	Lenacil	LC(ESI/PI)-QTOF	qualitative	73	88	87	51	72	37.86
	Linuron	LC(ESI/PI)-QTOF	semi-quantitative	86	58	10	13	12	45.53
	Lufenuron	LC(ESI/PI)-QTOF	qualitative	-	-	-	-	548	7.68
	Mandipropamid	LC(ESI/PI)-QTOF	semi-quantitative	64	100	23	26	6.2	15.36
	MCPA	LC(ESI/NI)-QTOF	semi-quantitative	81	107	78	37	5.4	15.36
	Mecoprop-p	LC(ESI/NI)-QTOF	qualitative	95	110	88	49	13	15.36
	Mefenacet	LC(ESI/PI)-QTOF	semi-quantitative	61	49	34	25	4.7	7.68
	Mepanipyrim	LC(ESI/PI)-QTOF	semi-quantitative	44	51	57	29	5.7	7.68
	Mepronil	LC(ESI/PI)-QTOF	semi-quantitative	76	69	39	20	6.7	7.68
	Meptyldinocap phenol	LC(ESI/NI)-QTOF	qualitative	91	98	122	69	25	7.68
	Mesotrione	LC(ESI/PI)-QTOF	quantitative	-	122	-	20	39	7.68
	Metaflumizone	LC(ESI/PI)-QTOF	qualitative	34	162	116	82	9	7.68
	Metalaxyl	LC(ESI/PI)-QTOF	quantitative	115	99	5	5.17	15	83.39
	Metalaxyl Metabolite CGA 62826	LC(ESI/PI)-QTOF	not validated	-	-	-	-	-	-
	Metamitron	LC(ESI/PI)-QTOF	semi-quantitative	114	151	39	8	20	15.36
	Metamitron-desamino	LC(ESI/PI)-QTOF	quantitative	-	80	-	9	13	7.68
	Metazachlor	LC(ESI/PI)-QTOF	semi-quantitative	76	58	9	15	7.4	37.86
	Metconazole	LC(ESI/PI)-QTOF	qualitative	38	27	34	14	5.8	15.36
	Methabenzthiazuron	LC(ESI/PI)-QTOF	quantitative	83	66	8	18	3.1	15.36
	Methamidophos	LC(ESI/PI)-QTOF	semi-quantitative	100	75	85	24	9.9	7.68
	Methiocarb	LC(ESI/PI)-QTOF	qualitative	56	35	52	48	13	15.36
	Methiocarb sulfon	LC(ESI/PI)-QTOF	semi-quantitative	80	114	24	32	4.3	7.68
	Methiocarb sulfoxide	LC(ESI/PI)-QTOF	qualitative	168	299	51	38	20	7.68
	Methomyl	LC(ESI/PI)-QTOF	quantitative	66	103	24	21	3.6	7.68
	Methoprotryne	LC(ESI/PI)-QTOF	semi-quantitative	156	59	13	13	4.5	7.68
	Methoxyfenozide	LC(ESI/PI)-QTOF	quantitative	64	78	20	6	7.3	15.36
	Metobromuron	LC(ESI/PI)-QTOF	quantitative	85	81	16	14	6.1	15.36
	Metolachlor	LC(ESI/PI)-QTOF	quantitative	84	68	16	6	18	45.53
	Metolachlor ethane sulfonic acid	LC(ESI/PI)-QTOF	not validated	-	-	-	-	-	-
	Metolachlor oxanilic acid	LC(ESI/PI)-QTOF	not validated	-	-	-	-	-	-
	Metrafenone	LC(ESI/PI)-QTOF	qualitative	-	98	-	10	50	60
	Metribuzin	LC(ESI/PI)-QTOF	quantitative	96	113	26	25	11	15.36
	Metsulfuron-methyl	LC(ESI/PI)-QTOF	qualitative	51	42	91	13	21	15.36
	Mevinphos 1	LC(ESI/PI)-QTOF	qualitative	184	212	21	38	42	37.86
	Mevinphos 2	LC(ESI/PI)-QTOF	semi-quantitative	79	37	29	15	26	37.86
	Mexacarbate	LC(ESI/PI)-QTOF	semi-quantitative	43	111	51	30	5	7.68
	Monceren (Pencycuron)	LC(ESI/PI)-QTOF	qualitative	39	51	73	53	13	15.36
	Monocrotophos	LC(ESI/PI)-QTOF	quantitative	87	104	24	23	4.8	7.68
	Monolinuron	LC(ESI/PI)-QTOF	semi-quantitative	92	119	36	24	7.5	7.68
	Moxidectin	LC(ESI/PI)-QTOF	not validated	-	-	-	-	-	-
	Myclobutanil	LC(ESI/PI)-QTOF	semi-quantitative	58	46	13	33	94	45.53
	Napropamide	LC(ESI/PI)-QTOF	quantitative	122	95	22	31	12	15.36
	Neburon	LC(ESI/PI)-QTOF	qualitative	43	32	46	42	4.5	7.68
	Nicosulfuron	LC(ESI/PI)-QTOF	qualitative	162	24	161	79	119	15.36
	Nitenpyram	LC(ESI/PI)-QTOF	semi-quantitative	54	88	156	21	19	7.68
	Novaluron	LC(ESI/PI)-QTOF	qualitative	1	2	90	66	0.3	7.68
	Nuarimol	LC(ESI/PI)-QTOF	qualitative	86	89	93	17	18	7.68
	Omethoate	LC(ESI/PI)-QTOF	semi-quantitative	100	144	30	35	6.8	7.68
	Oryzalin	LC(ESI/PI)-QTOF	qualitative	323	-	161	-	119	7.68
	Oxadixyl	LC(ESI/PI)-QTOF	semi-quantitative	60	92	53	34	11	15.36
	Oxamyl	LC(ESI/PI)-QTOF	semi-quantitative	140	305	36	50	11	7.68
	Oxyfluorfen	LC(ESI/PI)-QTOF	not validated	-	-	-	-	-	-
	Paclobutrazol	LC(ESI/PI)-QTOF	semi-quantitative	49	65	28	10	15	37.86
	Penconazole	LC(ESI/PI)-QTOF	semi-quantitative	55	62	33	11	15	45.53
	Pendimethalin	LC(ESI/PI)-QTOF	qualitative	75	41	138	59	38	37.86
	Penoxsulam	LC(ESI/PI)-QTOF	quantitative	81	83	31	15	5.7	7.68
	Phenmedipham	LC(ESI/PI)-QTOF	semi-quantitative	46	51	12	40	1.2	7.68
	Phosmet	LC(ESI/PI)-QTOF	semi-quantitative	32	20	33	63	11.6	37.86
	Phosmet oxon	LC(ESI/PI)-QTOF	quantitative	77	92	14	7	2.5	7.68
	Phoxim	LC(ESI/PI)-QTOF	not validated	-	-	-	-	-	-
	Picoxystrobin	LC(ESI/PI)-QTOF	qualitative	40	50	23	30	2	7.68
	Piperonyl-butoxide	LC(ESI/PI)-QTOF	qualitative	37	24	63	45	15	45.53
	Pirimicarb	LC(ESI/PI)-QTOF	quantitative	73	81	19	10	6.2	15.36
	Pirimicarb-desmethyl	LC(ESI/PI)-QTOF	qualitative	76	147	42	20	7.3	7.68
	Pirimiphos-methyl	LC(ESI/PI)-QTOF	not validated	-	-	-	-	-	-
	Pirimiphos-methyl-N-desethyl	LC(ESI/PI)-QTOF	not validated	-	-	-	-	-	-
	Prochloraz	LC(ESI/PI)-QTOF	semi-quantitative	42	41	37	10	21	45.53
	Prochloraz BTS 44595	LC(ESI/PI)-QTOF	semi-quantitative	47	32	37	19	4	7.68
	Prochloraz BTS 44596	LC(ESI/PI)-QTOF	semi-quantitative	28	62	69	34	4.4	7.68
	Promecarb	LC(ESI/PI)-QTOF	quantitative	89	80	9	7	1.8	7.68
	Prometryn	LC(ESI/PI)-QTOF	qualitative	71	73	43	24	14	15.36
	Propamocarb	LC(ESI/PI)-QTOF	qualitative	3	5	138	45	2.6	15.36
	Propaquizafop	LC(ESI/PI)-QTOF	qualitative	45	47	81	57	9.2	15.36
	Propargite	LC(ESI/PI)-QTOF	qualitative	58	58	78	78	51	37.86
	Propham	LC(ESI/PI)-QTOF	qualitative	-	20	-	174	38	36.06
	Propiconazole	LC(ESI/PI)-QTOF	semi-quantitative	56	59	31	10	6.9	15.36
	Propoxur	LC(ESI/PI)-QTOF	quantitative	83	71	6	7	2.3	15.36
	Propyzamide	LC(ESI/PI)-QTOF	qualitative	39	45	43	12	19	37.86
	Prosulfocarb	LC(ESI/PI)-QTOF	qualitative	-	-	-	-	-	-
	Prothioconazole	LC(ESI/PI)-QTOF	qualitative	35	26	35	26	5.7	15.36
	Prothioconazole-desthio	LC(ESI/PI)-QTOF	quantitative	89	79	14	19	0.8	7.68
	Pymetrozine	LC(ESI/PI)-QTOF	qualitative	1429	1005	39	41	350	15.36
	Pyracarbolid	LC(ESI/PI)-QTOF	quantitative	82	81	35	9	9.4	7.68
	Pyraclostrobin	LC(ESI/PI)-QTOF	qualitative	40	41	82	56	9.4	15.36
	Pyraflufen-ethyl	LC(ESI/PI)-QTOF	not validated	-	-	-	-	-	-
	Pyrethrin I	LC(ESI/PI)-QTOF	qualitative	1474	-	116	-	389	7.68
	Pyrethrin II	LC(ESI/PI)-QTOF	qualitative	922	-	177	-	373	7.68
	Pyridaben	LC(ESI/PI)-QTOF	qualitative	46	49	78	79	40	37.86
	Pyrimethanil	LC(ESI/PI)-QTOF	semi-quantitative	38	71	20	13	10	45.53
	Pyrimethanil M605F002	LC(ESI/PI)-QTOF	qualitative	7	3	155	155	2.6	7.68
	Pyriofenone	LC(ESI/PI)-QTOF	qualitative	21	36	218	78	10.6	7.68
	Pyriproxyfen	LC(ESI/PI)-QTOF	qualitative	37	30	79	54	29	45.53
	Pyroxsulam	LC(ESI/PI)-QTOF	quantitative	-	72	-	12	12	7.68
	Quinmerac	LC(ESI/PI)-QTOF	semi-quantitative	54	104	130	40	16	7.68
	Quinoxyfen	LC(ESI/PI)-QTOF	qualitative	5	5	120	96	2.8	15.36
	Quizalofop-p	LC(ESI/PI)-QTOF	not validated	-	-	-	-	-	-
	Quizalofop-p-ethyl	LC(ESI/PI)-QTOF	qualitative	104	93	78	79	19	7.68
	Rotenone	LC(ESI/PI)-QTOF	qualitative	32	30	87	78	6.4	7.68
	Sedaxane 1	LC(ESI/PI)-QTOF	semi-quantitative	99	52	44	13	10	7.68
	Sedaxane 2	LC(ESI/PI)-QTOF	quantitative	-	76	-	13	18	7.68
	Siduron 1	LC(ESI/PI)-QTOF	semi-quantitative	142	68	25	20	8.1	7.68
	Siduron 2	LC(ESI/PI)-QTOF	qualitative	132	171	155	60	47	7.68
	Simetryn	LC(ESI/PI)-QTOF	semi-quantitative	16	56	155	8	5.5	7.68
	Spinetoram	LC(ESI/PI)-QTOF	qualitative	-	20	-	38	8.3	72.08
	Spinosyn A	LC(ESI/PI)-QTOF	not validated	-	-	-	-	-	-
	Spinosyn D	LC(ESI/PI)-QTOF	qualitative	91	-	127	-	53	15.36
	Spirodiclofen	LC(ESI/PI)-QTOF	qualitative	11	8	254	110	6.3	7.68
	Spiromesifen	LC(ESI/NI)-QTOF	qualitative	320	1	135	79	33	7.68
	Spirotetramat	LC(ESI/PI)-QTOF	quantitative	86	83	10	10	3.8	15.36
	Spirotetramat-enol	LC(ESI/PI)-QTOF	qualitative	42	29	155	155	15	7.68
	Spirotetramat-enol-glucoside	LC(ESI/PI)-QTOF	qualitative	-	24	-	146	38	36.06
	Spirotetramat-keto-hydroxy	LC(ESI/PI)-QTOF	qualitative	-	325	-	29	101	36.06
	Spirotetramat-mono-hydroxy	LC(ESI/PI)-QTOF	qualitative	88	-	110	-	22	7.68
	Spiroxamine 1	LC(ESI/PI)-QTOF	qualitative	26	28	66	50	8.9	15.36
	Spiroxamine 2	LC(ESI/PI)-QTOF	qualitative	30	37	56	59	7.3	15.36
	Sulfentrazone	LC(ESI/PI)-QTOF	quantitative	108	78	29	22	7	7.68
	tau-Fluvalinate 1	GC-QQQ	qualitative	235	276	17	3	146	60.35
	tau-Fluvalinate 2	GC-QQQ	semi-quantitative	140	154	13	6	65	60.35
	Tebuconazole	LC(ESI/PI)-QTOF	quantitative	68	68	18	9	12	45.53
	Tebufenozide	LC(ESI/PI)-QTOF	semi-quantitative	57	37	64	27	8.4	7.68
	Tebufenpyrad	LC(ESI/PI)-QTOF	qualitative	6	10	70	76	4.9	37.86
	Tebuthiuron	LC(ESI/PI)-QTOF	quantitative	73	72	20	3	3.4	7.68
	Teflubenzuron	LC(ESI/NI)-QTOF	qualitative	82	105	155	81	15	7.68
	Temephos	LC(ESI/PI)-QTOF	qualitative	1	1	520	86	1.5	7.68
	Terbuthylazine	LC(ESI/PI)-QTOF	quantitative	92	85.5	7	15	6.3	37.86
	Terbuthylazine-desethyl	LC(ESI/PI)-QTOF	quantitative	-	102	-	28	31	36.06
	Terbutryn	LC(ESI/PI)-QTOF	semi-quantitative	85	101	39	20	9.3	15.36
	Tetraconazole	LC(ESI/PI)-QTOF	semi-quantitative	75	71	33	23	5.9	15.36
	Tetramethrin 1	GC-QQQ	quantitative	123	109	12	6	51	60.35
	Tetramethrin 2	GC-QQQ	quantitative	110	97	12	4	47.9	60.35
	Thiabendazole	LC(ESI/PI)-QTOF	semi-quantitative	102	82	31	27	17	15.36
	Thiacloprid	LC(ESI/PI)-QTOF	semi-quantitative	218	65	66	18	70	15.36
	Thiamethoxam	LC(ESI/PI)-QTOF	semi-quantitative	104	107	27	25	65	15.36
	Thidiazuron	LC(ESI/PI)-QTOF	qualitative	8	-	245	-	4.3	7.68
	Thiencarbazone-methyl	LC(ESI/PI)-QTOF	semi-quantitative	159	139	53	28	19	7.68
	Thifensulfuron-methyl	LC(ESI/PI)-QTOF	semi-quantitative	52	46	130	15	15	7.68
	Thiobencarb	LC(ESI/PI)-QTOF	qualitative	17	8	75	111	2.9	7.68
	Thiofanox	LC(ESI/PI)-QTOF	quantitative	87	81	26	12	11	7.68
	Thiophanate-methyl	LC(ESI/PI)-QTOF	not validated	-	-	-	-	-	-
	Tolyfluanid	LC(ESI/PI)-QTOF	qualitative	11	52	18	45	2.2	37.86
	Tolylfluanid metabolite DMST	LC(ESI/PI)-QTOF	qualitative	286	-	155	-	101	7.68
	trans-Permethrin	GC-QQQ	quantitative	73	69	3	10	8.7	60.35
	Triadimefon	LC(ESI/PI)-QTOF	semi-quantitative	107	95	40	6	48	37.86
	Triadimenol	LC(ESI/PI)-QTOF	semi-quantitative	81	78	40	10	36.7	37.86
	Tri-allate	LC(ESI/PI)-QTOF	not validated	-	-	-	-	-	-
	Trichlorfon	LC(ESI/PI)-QTOF	qualitative	136	94	26	24	8	7.68
	Tricyclazole	LC(ESI/PI)-QTOF	semi-quantitative	45	63	39	27	24	45.53
	Trifloxystrobin	LC(ESI/PI)-QTOF	qualitative	36	37	76	54	5.9	15.36
	Trifloxystrobin metabolite CGA 321113	LC(ESI/PI)-QTOF	qualitative	75	51	156	112	27	7.68
	Triflumizole	LC(ESI/PI)-QTOF	qualitative	204	486	88	78	203	37.86
	Triflumuron	LC(ESI/PI)-QTOF	not validated	-	-	-	-	-	-
	Triticonazole	LC(ESI/PI)-QTOF	semi-quantitative	210	82	18	16	8.7	7.68
	Vamidothion	LC(ESI/PI)-QTOF	qualitative	8	18	100	137	1.9	7.68
	Zoxamide	LC(ESI/PI)-QTOF	qualitative	0	54	53	51	4.4	15.36

## Sheet: Table S13
	Table S13: Parameters of the instrumental analysis of the mass-labelled internal standards
	Parameter	Instrument	Retention time / min	Ion Source	GC-QQQ		LC-QTOF			GC-QTOF
					Quantifier	Qualifier 1	Quantifier	Qualifier 1	Qualifier 2	Quantifier	Qualifier 1	Qualifier 2
	4,4'-DDE ring 13C12	GC-QQQ / GC-QTOF	24.311	EI	260 -> 188	330 -> 260				258.042	260.039	329.977
	Bentazone D7	LC(ESI/NI)-QTOF	11.868	ESI			246.093	247.096	248.089
	Carbofuran D3	LC(ESI/PI)-QTOF	12.483	ESI			225.131	226.135
	Chlorpyrifos D10	GC-QQQ / GC-QTOF / LC(ESI/PI)-QTOF	21.337 (GC) / 24.118 (LC)	EI (GC), ESI (LC)	197.9 -> 169.9	199.9 -> 171.9	361.989	359.992	363.986	98.9638	197.927	199.924
	Dimethomorph-(dimethoxy-D6)	LC(ESI/PI)-QTOF	17.910, 18.508	ESI			394.164	395.168	396.162
	gamma-HCH D6	GC-QQQ / GC-QTOF	17.402	EI	221.9 -> 185	185 -> 148				223.944	221.946	184.963
	Imidacloprid D4	LC-QTOF	6.842	ESI			260.082	262.079	261.084
	MCPA-(methyl-D3)	LC(ESI/NI)-QTOF	15.336	ESI			202.035	204.033	203.038
	Metalaxyl D3	GC-QQQ / GC-QTOF / LC-QTOF	20.176 (GC) / 15.659 (LC)	EI (GC), ESI (LC)	160.1 -> 145.1	209.1 -> 165.2	283.173	284.176		209.138	160.113	282.167
	Metsulfuron-methyl D3	LC(ESI/PI)-QTOF	13.348	ESI			385.096	386.102	387.107
	Tebuconazole D6	GC-QQQ / GC-QTOF / LC(ESI/PI)-QTOF	27.981 (GC) / 20.825 (LC)	EI (GC), ESI (LC)	256.1 -> 124.8	258.1 -> 126.9	314.19	316.188	315.193	256.113	258.11	125.016
	Terbuthylazine D5	GC-QQQ / GC-QTOF / LC(ESI/PI)-QTOF	17.625 (GC) / 17.771 (LC)	EI (GC), ESI (LC)	234.1 -> 178.1	236.1 -> 180	235.146	237.143	236.149	234.142	236.138	235.144
	Thiabendazole D6	LC(ESI/PI)-QTOF	7.159	ESI			208.079	209.082	210.075
	trans-Cypermethrin D6	GC-QQQ / GC-QTOF	34.726, 34.950	EI	169 -> 133.1	169 -> 96				169.046	181.066	171.043

## Sheet: Table S14
	Table S14: Parameters of the instrumental analysis of the injection standards
	Parameter	Instrument	Retention time / min	Ion Source	Quantifier	Qualifier 1	Qualifier 2
	13C12-PCB-141	GC-QQQ / GC-QTOF	27.19	EI	371.8 -> 336.8	374 -> 339
	13C3-Caffeine	LC(ESI/PI)-QTOF	5.912	ESI	198.095	199.097	197.092
	13C8-PFOA	LC(ESI/NI)-QTOF	18.457	ESI	420.995	376.001	171.999
	d-TCEP	LC(ESI/PI)-QTOF	12.421	ESI	297.034	299.031	301.028
